# Supplementary material for: Foam Cell Formation In Vivo Converts Macrophages to a Pro-Fibrotic Phenotype
Source: PLoS One. 2015 Jul 21;10(7):e0128163. doi: 10.1371/journal.pone.0128163 (PMC4510387; doi:10.1371/journal.pone.0128163)
Supplement: S1 Table — (XLS) [file pone.0128163.s002.xls]

## Sheet: Sheet1
Nr.	geneSymbol	logFC	fold change	P.Value
3015	Ctsc	4.3291	20.0996	4.02868e-08
4112	Fcer1g	4.01949	16.2177	0.0514447
3013	Ctsc	3.91965	15.1332	2.2337e-07
6629	Mrgpra2	-3.28479	-9.74584	0.0316127
3014	Ctsc	3.13907	8.80954	1.23401e-07
9857	Sparc	3.03157	8.17696	0.00399093
1334	Apoc1	2.97853	7.88182	0.000402652
8306	Psmd8	-2.95479	-7.75318	5.98841e-07
2177	Casp4	-2.94286	-7.68935	0.0186976
2782	Col6a1	2.66534	6.34378	0.00546533
2994	Ctgf	2.59996	6.06268	0.000852201
1931	Bgn	2.54175	5.82294	0.00813082
4220	Fos	2.52926	5.77274	3.64668e-05
5137	Htatip2	-2.46921	-5.5374	2.10172e-06
7762	Picalm	2.4593	5.49951	8.00324e-06
1270	Anxa4	-2.43732	-5.41636	2.79932e-06
9856	Sparc	2.41281	5.32509	0.0169691
4424	Gdpd3	-2.41032	-5.31591	0.0129293
2328	Ccrn4l	-2.40345	-5.29065	2.09469e-05
3670	Edn1	-2.38888	-5.2375	0.023766
5136	Htatip2	-2.38489	-5.22304	3.56945e-06
4221	Fosb	2.37884	5.2012	3.17724e-06
8757	Rgl1	-2.36664	-5.1574	0.00125183
6630	Mrgpra7	-2.33517	-5.04611	0.0246081
2767	Col1a1	2.33287	5.03807	0.0026586
9295	Serpinf1	2.26864	4.81869	0.00838843
3268	Dcn	2.23624	4.71167	0.0318569
6078	Loxl1	2.21085	4.62947	0.0209797
8036	Ppic	2.15636	4.45787	0.00862142
1335	Apoc1	2.14955	4.4369	0.000699126
4160	Fgr	2.13628	4.39626	3.68065e-05
171	1700047I17Rik1	-2.11965	-4.34588	2.22155e-05
778	AA467197	-2.11644	-4.33624	0.0526688
3748	Egr1	2.09285	4.2659	0.00246142
4413	Gde1	-2.05961	-4.16873	0.0114775
3017	Ctse	2.04483	4.12625	1.096e-05
4794	Gzmd	2.03016	4.08451	0.0321868
7182	Npy	2.01949	4.05442	0.000150369
931	Actb	-2.01453	-4.04048	0.0615841
4846	Hal	-2.00921	-4.02561	2.22631e-06
6197	Lyz1	1.97822	3.94008	0.0412563
170	1700047I17Rik1	-1.95271	-3.87101	2.89006e-05
2778	Col5a1	1.92859	3.80684	0.00578323
1339	Apoe	-1.92723	-3.80323	0.00223759
9035	Rsad2	-1.92335	-3.79303	0.000694692
3713	EG408196	-1.90754	-3.75168	0.0618988
10393	Thy1	1.90244	3.73845	0.000151049
2780	Col6a1	1.90207	3.73748	0.0136507
11007	Cmpk2	-1.85977	-3.62951	0.00134584
6570	Mmp2	1.85911	3.62784	0.00998011
7332	Oasl1	-1.85663	-3.6216	0.00368037
4856	Hba-a1	-1.84429	-3.59076	0.125362
1542	Asprv1	-1.84024	-3.5807	0.151433
7333	Oasl1	-1.81836	-3.52679	0.000920599
7622	Pdlim4	1.80039	3.48314	0.0103574
11628	Zfp330	1.7952	3.47065	0.000737664
6233	Malt1	-1.78625	-3.44917	0.00232457
923	NA	1.77902	3.43193	0.0126615
5828	Isg15	-1.77161	-3.41436	0.00440191
10042	Stfa1	-1.76204	-3.39177	0.145882
6166	Lum	1.73593	3.33094	0.0413303
8839	Rnd3	1.73182	3.32146	0.00148791
8725	Retnlg	-1.71493	-3.2828	0.297208
9654	Slc7a11	-1.68121	-3.20697	0.149164
1008	Adrb2	1.67346	3.18978	0.0115491
2817	Cops8	1.6637	3.16828	2.23862e-05
3717	EG433016	-1.65893	-3.15781	0.20685
7331	Oasl1	-1.65791	-3.1556	0.00176456
4829	H2-T10	-1.64371	-3.12467	0.00095736
2285	Ccl21b	1.63303	3.10164	0.00165896
1272	Anxa6	1.62584	3.08622	0.000134161
9296	Serping1	1.62304	3.08023	0.0760336
8583	Rarres2	1.61014	3.05281	0.0492971
4263	Fstl1	1.60612	3.04432	0.00490951
10239	Tbc1d9	-1.6029	-3.03753	9.22573e-05
6817	Mx2	-1.59434	-3.01957	0.00233071
4120	Fcgrt	1.58646	3.00312	0.0387065
4598	Pdpn	-1.5852	-3.0005	0.0102975
4054	Fbln2	1.58425	2.99852	0.00675202
10374	Thbs1	-1.58351	-2.99698	0.0106846
2562	Chac1	-1.57673	-2.98293	0.0435545
924	Acta2	1.57652	2.9825	0.00189031
3267	Dcn	1.56896	2.96691	0.0414045
5191	Ifi202b	-1.56629	-2.96143	0.00517376
10044	NA	-1.55732	-2.94306	0.244473
6564	Mmp13	-1.55644	-2.94127	0.0301816
4184	Fkbp9	1.55476	2.93784	0.0116616
4156	Fgfr1op2	-1.54382	-2.91565	2.28624e-05
11181	Usp18	-1.53901	-2.90596	0.010786
9737	Smox	-1.52508	-2.87803	0.0163072
2408	Cd86	-1.52309	-2.87406	5.57889e-05
9735	Smox	-1.51623	-2.86042	0.0150198
100	Sash3	1.51402	2.85605	1.71147e-05
7653	Per1	1.50679	2.84177	0.0122859
10802	Trf	1.49847	2.82543	0.00286697
2766	Col18a1	1.49154	2.81188	0.00752849
4052	Fblim1	-1.49084	-2.81052	0.000150496
2357	Cd248	1.47106	2.77226	0.0239846
5995	Usp18	-1.46834	-2.76704	0.0143715
11251	Vcam1	1.46281	2.75644	0.00881099
1652	Atpbd1b	-1.46076	-2.75253	8.3581e-07
4731	Gstm2	1.46035	2.75174	0.00781885
9736	Smox	-1.44954	-2.7312	0.0621677
964	Adamts2	1.44843	2.7291	0.0347685
1338	Apoc4	1.44571	2.72397	0.00411678
6077	Lox	1.43448	2.70285	0.0573554
5331	Il4i1	-1.43382	-2.70162	0.0215282
9738	Smox	-1.43023	-2.6949	0.0662718
3060	Cxcl12	1.4228	2.68105	0.123336
5216	Ifnb1	-1.42103	-2.67777	0.13083
3900	Epb4.1l3	1.40881	2.65519	0.000832101
3552	Dtx2	-1.40324	-2.64494	0.00286053
2820	Copz2	1.40323	2.64494	0.00653288
3061	Cxcl12	1.40027	2.63951	0.0326874
1694	Axud1	1.39168	2.62383	0.116805
1016	Aebp1	1.38543	2.61249	0.0163302
2293	Ccl5	-1.37752	-2.59822	0.133279
11182	Usp18	-1.36937	-2.58358	0.011947
4730	Gstm2	1.36758	2.58037	0.00563005
1350	Aqp1	1.36209	2.57058	0.0268349
9677	Slco4a1	-1.36116	-2.56891	0.119476
5921	Nxn	1.35419	2.55654	8.46061e-05
3747	Egln3	1.3536	2.55549	0.0475463
5256	Igfbp7	1.35261	2.55374	0.012934
4201	Flrt3	-1.34737	-2.54448	0.0225934
1438	Arl5a	1.33886	2.52952	0.000276083
2821	Copz2	1.33661	2.52557	0.00824641
6013	Flrt3	-1.33508	-2.52289	0.0165462
6475	Mfap5	1.33474	2.52229	0.0484748
5202	Ifit2	-1.33011	-2.51422	0.0569843
8132	Prdx2	1.32963	2.51338	0.00757111
9944	Srpr	-1.32932	-2.51285	6.62536e-07
3068	Cxcl9	1.32671	2.50829	0.0867729
3874	Eno1	1.32437	2.50424	8.11358e-05
3009	Pltp	1.32265	2.50125	0.00472164
3551	Dtx2	-1.32071	-2.49789	0.000787627
5133	NA	1.31882	2.49461	0.00308779
925	Acta2	1.31063	2.48049	0.00509191
6224	Maged1	1.30469	2.47031	0.0056568
9479	Slc11a2	-1.30261	-2.46675	0.00422693
3749	Egr2	1.29926	2.46103	0.0275982
9879	Sphk1	-1.29384	-2.4518	0.00808009
443	Arl5a	1.28889	2.4434	0.000308635
4955	Hist1h1c	1.28174	2.43132	0.000871513
9984	St3gal1	-1.28165	-2.43116	0.00159125
7802	Pim3	1.27986	2.42816	0.0117929
7685	Pfkl	1.27819	2.42535	0.0293818
10375	Thbs2	1.27766	2.42446	0.0346885
10752	Traf1	-1.26975	-2.41119	0.05747
7523	Parp14	-1.26182	-2.39797	0.000373094
6034	OTTMUSG00000010965	-1.26098	-2.39659	3.10202e-06
5192	Ifi202b	-1.2549	-2.3865	0.00114832
5520	Junb	1.25225	2.38213	0.0102026
3129	D0H4S114	1.25077	2.37968	0.0188312
4412	Gde1	-1.24795	-2.37503	0.026375
2157	Car13	-1.24683	-2.37319	0.000291535
10953	Tubb2b	1.24523	2.37057	0.0149564
2644	Cldn1	-1.24468	-2.36965	0.120217
5855	Selenbp1	1.23749	2.35788	0.00119695
5269	Ikbke	-1.23292	-2.35043	0.0135059
3059	Cxcl12	1.23279	2.35021	0.111144
8145	Prelp	1.2322	2.34924	0.122992
1899	Bcl2a1c	-1.22632	-2.33969	0.0192969
9734	Smox	-1.22155	-2.33196	0.0491842
6627	Mreg	-1.20939	-2.3124	0.196388
6816	Mx1	-1.20448	-2.30455	0.0340389
5337	Il7r	-1.20018	-2.29768	0.00309266
1001	Adora2b	-1.19971	-2.29693	1.41626e-05
5201	Ifit2	-1.19843	-2.2949	0.0291434
4401	Gch1	-1.19597	-2.29099	0.00124812
4088	Fbxo32	1.1954	2.29009	0.00889424
3294	Ddah1	1.19158	2.28403	0.0122362
4009	F10	-1.18939	-2.28056	0.058994
7369	Olfml3	1.18159	2.26826	0.000250731
8682	Rcan1	-1.17654	-2.26034	0.172413
6014	Flrt3	-1.17626	-2.25991	0.0225192
11077	Ublcp1	-1.17623	-2.25986	0.0292388
5143	Htra1	1.17381	2.25606	0.000437482
5204	Ifit3	-1.17345	-2.2555	0.174153
4394	Gbp5	-1.17082	-2.2514	0.0177153
10656	Tnfrsf1b	-1.16868	-2.24807	0.01994
8547	Rai14	-1.16837	-2.24757	0.0103543
2324	Ccrk	-1.16816	-2.24726	0.026227
3535	Rcan1	-1.1675	-2.24622	0.110317
6565	Mmp13	-1.16543	-2.243	0.0453823
3112	Cyp4f18	-1.16453	-2.24161	0.10716
2403	Cd81	1.16121	2.23645	0.101146
285	2310016C16Rik	1.16057	2.23546	0.0215399
1352	Aqp1	1.16028	2.23502	0.0338313
4371	Gas6	1.15363	2.22472	0.0901283
2764	Col16a1	1.15003	2.21919	0.0142621
5279	Il12a	-1.14988	-2.21895	0.228012
9568	Slc29a3	-1.14906	-2.21769	0.00212224
926	Acta2	1.14288	2.20822	0.00322633
2381	Cd44	-1.14041	-2.20444	0.053507
7574	Pcyox1	1.13981	2.20352	0.00147671
1768	Batf	-1.13642	-2.19835	0.0944415
2881	Cpxm1	1.13591	2.19757	0.0193015
10657	Tnfrsf1b	-1.12889	-2.1869	0.055478
4013	F2r	1.12531	2.18148	0.0298818
1526	Asns	-1.1245	-2.18027	0.0153896
9090	S100a9	-1.12308	-2.17812	0.250358
7570	Pcolce	1.1196	2.17286	0.0238661
5371	Inhba	-1.11629	-2.16789	0.0472506
4447	Ggta1	-1.11389	-2.16428	0.00530483
7064	Nfkb1	-1.11004	-2.15852	0.0870242
9266	Sepp1	1.10237	2.14707	0.156173
3113	Cyp4f18	-1.0986	-2.14146	0.0385808
2783	Col6a2	1.0963	2.13805	0.00653413
5006	Hmgcl	1.09277	2.13283	0.0013512
5313	Il1rn	-1.09264	-2.13264	0.078346
6198	Lyz1	1.08999	2.12872	0.0946974
7906	Pltp	1.08326	2.11882	0.0147461
6834	Myd116	1.08066	2.115	0.248969
2305	Ccnd3	1.07569	2.10773	0.000169912
1880	BC094916	-1.06516	-2.09241	0.0181774
4880	Hdc	-1.0649	-2.09203	0.382814
6056	Ifit3	-1.06445	-2.09137	0.118518
2582	Chi3l3	-1.06339	-2.08983	0.0595279
4828	H2-Q8	-1.06316	-2.08951	0.0240195
2917	Crtap	1.06265	2.08876	0.0121734
3932	Erdr1	1.05621	2.07946	0.0380397
1962	Bmp1	1.05484	2.07749	0.0139213
5177	Idh1	1.05229	2.07381	0.0146295
6004	Ccl8	1.04658	2.06562	0.384077
6536	Gde1	-1.04367	-2.06146	0.0080217
6225	Maged2	1.04224	2.05943	0.00659538
5853	Ezr	-1.04212	-2.05925	0.0391074
5412	Irak2	-1.0421	-2.05922	0.125999
8387	Pts	-1.04051	-2.05695	0.0973088
2657	Clec2d	-1.03957	-2.05561	0.00108274
9691	Slu7	-1.038	-2.05338	3.58472e-06
5545	Kcnn4	-1.03771	-2.05297	0.00132892
6126	Lrrc8d	-1.03684	-2.05173	0.0729696
9156	Schip1	-1.03625	-2.05089	0.295231
548	4930570C03Rik	1.03008	2.04214	0.00855511
1436	Arl4c	-1.02981	-2.04176	0.000393921
5419	Irf1	1.02953	2.04136	0.00969827
709	9130404D14Rik	-1.02903	-2.04065	0.00274041
5411	Irak2	-1.02617	-2.03662	0.132673
2176	Casp4	-1.02497	-2.03492	0.098931
1216	Angptl4	1.02341	2.03272	0.0314685
1790	BC004044	-1.02285	-2.03194	0.0304857
5861	Cyp4f18	-1.02167	-2.03027	0.102145
5912	Nfil3	1.02146	2.02998	0.0090164
1889	Bcat2	1.02041	2.02849	0.00106633
8635	Rbm13	1.01985	2.0277	0.000194996
5144	Htra1	1.01758	2.02452	0.00090166
5420	Irf1	1.01626	2.02266	0.0188882
11704	Zfp710	1.01393	2.01941	0.00885841
10675	Tnfsf9	1.01069	2.01488	0.151023
7143	Nod1	-1.00939	-2.01306	0.0601461
5837	Ccl21a	1.00628	2.00872	0.00154541
5738	Lcn2	-1.0056	-2.00778	0.576691
2972	Csrp1	1.00427	2.00592	0.0166383
2948	Csf3	-1.00413	-2.00573	0.162998
2383	Cd44	-1.00401	-2.00556	0.0414851
3116	Cyp7b1	1.00384	2.00534	0.00930044
9988	St3gal6	-1.00196	-2.00272	0.0763457
6958	Ncoa4	1.00146	2.00202	0.00175076
5421	Irf1	1.0005	2.00069	0.0225805
10081	Stx3	-0.995442	-1.99369	0.00010285
2286	Ccl21c	0.994919	1.99297	0.00313769
675	6430706D22Rik	0.993523	1.99104	0.00888484
4249	Fpr-rs2	-0.990274	-1.98656	0.135522
9152	Scarf2	0.989424	1.98539	0.00814702
10959	Tubb5	0.988852	1.98461	0.0265303
10417	Timp2	0.987543	1.9828	0.0141241
8806	Rilpl2	-0.984625	-1.9788	0.00110755
5491	Jak2	-0.980988	-1.97382	0.0781553
1380	Arg1	0.978532	1.97046	0.083132
9678	Slfn1	-0.975603	-1.96646	0.0273646
6818	Mxd1	-0.974831	-1.96541	0.158151
10632	Tnc	0.974562	1.96504	0.00966983
7615	Pdk1	0.973993	1.96427	9.2103e-05
9291	Serpinb2	-0.970625	-1.95969	0.217417
5728	Lbh	0.969041	1.95754	0.0530455
3585	Dusp6	0.968219	1.95642	0.0156847
3119	Cyr61	0.96452	1.95141	0.0271331
9157	Schip1	-0.963632	-1.95021	0.187969
11269	Vkorc1	0.960574	1.94608	0.0304528
965	Adamts2	0.95543	1.93916	0.044761
8166	Prkcdbp	0.954911	1.93846	0.0214918
9954	Srxn1	-0.954662	-1.93813	0.0155176
444	Arl5a	0.954601	1.93804	0.000331677
10596	Tmem66	0.95389	1.93709	0.000107427
4307	G0s2	-0.948889	-1.93038	0.417258
7652	Per1	0.945616	1.92601	0.0323522
5336	Il7r	-0.945234	-1.9255	0.0111232
5408	Iqgap1	-0.942954	-1.92246	0.0040632
7366	Olfm4	-0.942418	-1.92175	0.0662339
286	2310016C16Rik	0.942078	1.92129	0.0255376
736	A130092J06Rik	0.938826	1.91697	0.00254116
9303	Sesn1	0.938468	1.91649	0.0424771
7855	Plaur	-0.936467	-1.91384	0.0793858
6930	Nav1	0.935317	1.91231	0.00580925
8948	Rpl29	0.933927	1.91047	0.0202739
793	Aars	-0.93386	-1.91038	0.00462172
9004	Rps6ka1	0.933857	1.91038	0.000590124
10043	NA	-0.931305	-1.907	0.358269
5203	Ifit3	-0.925583	-1.89945	0.150023
5434	Irgm	-0.925546	-1.8994	0.0995498
1706	B230312A22Rik	-0.924672	-1.89825	0.00190008
2295	Ccl7	-0.924409	-1.89791	0.0813295
6929	Nav1	0.923509	1.89672	0.00413309
6185	Lypla3	0.92312	1.89621	0.0221299
9689	Slpi	-0.922256	-1.89508	0.286406
9286	NA	0.920767	1.89312	0.119153
8379	Ptpro	-0.920088	-1.89223	0.000625073
6107	NA	0.919379	1.8913	0.0269882
3356	NA	-0.919322	-1.89123	0.296449
8182	Prl2c3	0.918382	1.88999	0.224111
1900	Bcl2a1d	-0.918165	-1.88971	0.0174619
5314	Il1rn	-0.915684	-1.88646	0.0241903
11637	Zfp36l1	0.914782	1.88528	0.0210684
2369	Cd33	-0.913604	-1.88375	0.321047
5480	Itpr1	-0.912844	-1.88275	0.00180094
9994	St6galnac4	-0.91015	-1.87924	0.00388738
10212	Tatdn2	-0.908654	-1.87729	0.00952861
7716	Phf11	-0.908046	-1.8765	0.173466
5200	Ifi47	0.90648	1.87447	0.185493
5459	Itgav	-0.90602	-1.87387	0.0212293
4173	Fkbp10	0.905718	1.87348	0.00288371
7368	Olfml2b	0.905173	1.87277	0.00540973
4682	Gpx3	0.904089	1.87136	0.0665832
4729	Gstm2	0.901562	1.86809	0.00418674
4139	Fermt2	0.898845	1.86457	0.0129825
8654	Rbm45	-0.898234	-1.86378	0.000374251
9077	Ryk	0.896276	1.86126	0.00704277
9466	Slamf7	-0.895619	-1.86041	0.0297773
3157	D14Ertd668e	-0.895175	-1.85984	0.241365
8700	Rdh12	-0.894256	-1.85865	0.472965
10676	Tnip1	-0.889192	-1.85214	0.279735
11155	Upp1	-0.888257	-1.85094	0.403904
9956	Srxn1	-0.887979	-1.85058	0.00597374
7717	Phf11	-0.885459	-1.84735	0.158035
2479	Cdk5r1	-0.883929	-1.84539	0.356611
2504	Cdt1	-0.883891	-1.84535	0.00573381
1812	BC017643	0.881652	1.84248	0.00438371
11268	Vkorc1	0.881533	1.84233	0.0409051
1426	Arl11	0.881242	1.84196	0.0399425
9250	Sema4d	-0.879934	-1.84029	0.123692
11157	Upp1	-0.877893	-1.83769	0.422625
3802	Eif4e2	0.875088	1.83412	1.52889e-05
3732	EG630499	-0.872436	-1.83075	0.0552601
5265	Iigp2	-0.871326	-1.82934	0.0395061
1905	Bcl2l11	-0.870395	-1.82816	0.128155
2243	Ccdc41	-0.869438	-1.82695	0.0547784
4859	Hbegf	-0.868814	-1.82616	0.149888
9660	Slc7a8	-0.868616	-1.82591	7.65824e-05
9148	Scara3	0.868571	1.82585	0.054138
1670	AU022870	-0.867691	-1.82474	0.000758631
1361	Areg	-0.866365	-1.82306	0.316989
2677	NA	-0.865632	-1.82214	0.00476657
6018	NA	-0.862287	-1.81792	0.114857
1961	Bmp1	0.861772	1.81727	0.00415581
2144	Capn2	0.859134	1.81395	0.0247379
3550	Dtx2	-0.858465	-1.81311	0.00300559
5492	Jak2	-0.857277	-1.81162	0.0745101
10093	Stxbp1	-0.857066	-1.81135	0.000614695
1275	Aoc3	0.855174	1.80898	0.0054889
5563	Kdelr3	0.852937	1.80617	0.0197227
5430	Irf7	-0.849688	-1.80211	0.20786
2670	Clec5a	-0.849472	-1.80184	0.192259
9374	Sgms2	-0.848832	-1.80104	0.371473
314	2310056P07Rik	0.848572	1.80072	0.0571783
2773	Col4a1	0.846794	1.7985	0.00353824
6689	Mrps12	-0.846435	-1.79805	0.00408184
4693	Grb10	0.845662	1.79709	0.0335215
5607	Klf2	0.845498	1.79689	0.159349
9493	Slc15a3	-0.84485	-1.79608	0.00238837
3752	Ehd1	-0.844342	-1.79545	0.149748
9927	Srgn	-0.842088	-1.79264	0.178798
225	2010005H15Rik	0.841285	1.79165	0.169228
6289	Mapk14	0.840316	1.79044	4.34317e-06
6477	Mfge8	0.840042	1.7901	0.0886843
7259	Nubp2	-0.838682	-1.78842	5.34679e-06
8817	Riok3	-0.838255	-1.78789	0.00110076
8183	Prl2c4	0.836832	1.78612	0.205578
2668	Clec4e	-0.835381	-1.78433	0.2712
7604	Pdgfra	0.83386	1.78245	0.0280203
5432	Irf9	-0.833452	-1.78194	0.00153091
9989	St5	0.833346	1.78181	0.0198834
3246	Daxx	-0.832222	-1.78042	0.0609487
2583	Chi3l3	-0.830806	-1.77868	0.127749
10792	Trem2	0.830461	1.77825	0.197026
7418	Osbpl3	0.830231	1.77797	0.015203
3394	Dhrs7	-0.829691	-1.77731	0.0189157
653	6330406I15Rik	0.829669	1.77728	0.0896188
2360	Cd274	-0.826081	-1.77286	0.122042
9937	Srp54a	-0.825973	-1.77273	0.000616925
6542	Mknk1	0.825275	1.77187	0.00369731
1914	Bcl6	-0.824936	-1.77146	0.111909
8778	Rhbdf1	0.82386	1.77014	0.0183426
731	A030007L17Rik	-0.823519	-1.76972	0.07261
654	6330406I15Rik	0.821542	1.76729	0.0966106
1725	B3gnt5	-0.821459	-1.76719	0.0219364
4058	Fbn1	0.819567	1.76488	0.0237769
11256	Vdac2	-0.817702	-1.7626	0.00970287
3357	Denr	-0.817493	-1.76234	0.0362271
11429	Xcl1	0.814889	1.75916	0.0665706
427	2700094K13Rik	0.814637	1.75886	0.076285
3694	Efemp2	0.812085	1.75575	0.0349077
7853	Plagl2	-0.809485	-1.75259	0.0466815
10610	Tmem86a	0.809122	1.75214	0.260075
2387	Cd53	-0.807744	-1.75047	0.0538303
2292	Ccl4	-0.807601	-1.7503	0.364852
10075	NA	0.806792	1.74932	0.0250304
9983	St3gal1	-0.806145	-1.74853	0.0112667
7638	Pdzrn3	0.80523	1.74742	0.0142578
11156	Upp1	-0.805057	-1.74721	0.453073
142	1700012G19Rik	0.804424	1.74645	0.000127154
4011	F13a1	0.804116	1.74608	0.0194618
6528	Midn	0.803755	1.74564	0.00496667
11261	Vegfa	0.80375	1.74563	0.00986856
8811	Rin2	-0.801056	-1.74238	0.138911
1797	BC006779	-0.801015	-1.74233	0.0353942
5713	Larp5	-0.800909	-1.7422	0.038949
2325	Ccrk	-0.79966	-1.74069	0.061053
5442	Isca1	0.798517	1.73931	0.000298028
9566	Slc28a2	-0.79734	-1.73789	0.0376816
5422	Irf1	0.797243	1.73778	0.00221672
11515	Zc3h12a	-0.796558	-1.73695	0.135613
364	2510006D16Rik	0.796295	1.73664	0.0034885
5252	Igfbp4	0.794404	1.73436	0.0765393
10793	Trem3	-0.79365	-1.73345	0.329008
7748	Pi4k2b	-0.793189	-1.7329	0.013106
2011	Bsdc1	-0.79265	-1.73225	0.0182169
4016	F7	0.791796	1.73123	0.0046801
2323	Ccrk	-0.790837	-1.73008	0.0119755
9377	Sgpl1	-0.790463	-1.72963	0.0842806
8491	Rab7	-0.789341	-1.72828	0.055654
9928	Srgn	-0.789042	-1.72793	0.215523
8472	Rab3d	-0.788604	-1.7274	0.0549336
2772	Col3a1	0.78801	1.72669	0.0998439
1960	Bmp1	0.787913	1.72657	0.00865571
5719	Lasp1	-0.786524	-1.72491	0.00197083
4853	Havcr2	-0.785901	-1.72417	0.05238
10586	Apex1	0.785737	1.72397	0.00660378
8420	Pygl	0.785593	1.7238	0.107698
7870	Plek	-0.784812	-1.72287	0.19581
9918	Src	-0.784346	-1.72231	0.153575
1211	Ang	0.783752	1.7216	0.0124063
10031	Stat5a	-0.783028	-1.72074	0.0179841
2918	Crtap	0.782921	1.72061	0.0288762
9745	Smpdl3b	-0.782446	-1.72004	0.23562
1791	BC004044	-0.782267	-1.71983	0.0553884
2771	Col3a1	0.782133	1.71967	0.0339905
3118	Cyr61	0.782092	1.71962	0.00842086
9697	Smad3	-0.781746	-1.71921	0.000154234
10633	Tnc	0.780915	1.71822	0.0197488
2145	Capn2	0.7806	1.71785	0.0614999
10347	Tgfbr1	-0.778909	-1.71583	0.0531952
3004	Ctps	0.778326	1.71514	0.0284444
6490	Mfsd7	-0.778313	-1.71512	0.0451205
4651	Gpr35	-0.776821	-1.71335	0.0160282
6821	Mxra8	0.776792	1.71332	0.0268827
6221	Mafg	-0.776788	-1.71331	0.0618555
2761	Col12a1	0.776233	1.71265	0.0391282
5743	Ldb1	0.775544	1.71184	0.0109875
3395	Dhrs7	-0.775524	-1.71181	0.0124021
5723	Lass5	0.775299	1.71154	0.00295305
3545	Dstn	-0.774894	-1.71106	0.0252706
9895	Spp1	-0.774462	-1.71055	0.000700234
876	Acbd3	-0.773996	-1.71	0.00313955
3530	Drctnnb1a	-0.773869	-1.70985	0.00673286
554	4930583H14Rik	0.773867	1.70985	0.00303171
6098	Lrp12	-0.772583	-1.70833	0.000485598
4629	Gpr137b	-0.771896	-1.70751	3.64506e-05
4751	Gtf2h1	-0.771832	-1.70744	0.00335884
6278	Map3k8	-0.771267	-1.70677	0.298826
234	2010106G01Rik	-0.770095	-1.70538	0.105654
9641	Slc46a3	0.77003	1.70531	0.144328
10583	Tmem51	0.769948	1.70521	0.0444185
3890	Entpd4	0.769549	1.70474	8.74699e-05
7028	Nedd9	-0.76789	-1.70278	0.356796
10703	Tollip	-0.767186	-1.70195	0.0564567
8562	Ramp3	-0.766923	-1.70164	0.0027746
2284	Ccl2	-0.76625	-1.70084	0.0979974
10000	St8sia4	-0.765565	-1.70004	0.011433
5007	Hmgn1	0.765341	1.69977	0.149415
8202	Prok2	-0.764804	-1.69914	0.555387
7093	Nid1	0.763941	1.69812	0.0251178
3553	Dtx4	-0.763245	-1.6973	0.120889
5979	Tor3a	-0.762556	-1.69649	0.0535909
1240	NA	0.761702	1.69549	0.0348478
2643	Clcnkb	-0.760918	-1.69457	5.97001e-06
5788	Lilrb4	-0.758746	-1.69202	0.00749611
4685	Gpx7	0.758707	1.69197	0.0205807
11112	Ugcg	-0.758408	-1.69162	0.00619453
10595	Tmem66	-0.758357	-1.69156	0.108522
7703	Pgm2	0.757852	1.69097	0.0028614
4086	Fbxo32	0.757651	1.69074	0.00766136
2316	NA	0.756488	1.68937	0.295481
8492	Rab7	-0.755768	-1.68853	0.0179762
11516	Zc3h12d	-0.753707	-1.68612	0.00136904
725	9830134C10Rik	0.752335	1.68452	0.288525
7029	Nedd9	-0.75195	-1.68407	0.385341
1347	Appl2	0.751304	1.68331	4.37731e-05
4935	Hhex	0.74827	1.67978	0.000252337
7467	P4hb	0.745973	1.6771	0.000534444
9955	Srxn1	-0.745707	-1.6768	0.00625392
5519	Jun	0.745321	1.67635	0.0323581
857	Abr	-0.744042	-1.67486	0.0970503
791	Aadacl1	-0.74388	-1.67467	0.0849255
3156	D14Ertd668e	-0.742056	-1.67256	0.250838
9557	Slc25a45	0.741914	1.67239	0.0183826
5173	Id2	-0.74137	-1.67176	0.0290323
130	1500032D16Rik	0.740904	1.67122	0.00191369
11633	Zfp36	0.740631	1.67091	0.00999573
8673	Rbp1	0.740381	1.67062	0.00867326
2584	Chi3l3	-0.739924	-1.67009	0.103296
10359	Tgm2	-0.738723	-1.6687	0.0408522
4854	Havcr2	-0.738465	-1.6684	0.0126513
8255	Psd4	-0.735531	-1.66501	0.132949
5729	Lbh	0.735138	1.66456	0.0418715
5898	Etv3	-0.734314	-1.66361	0.0659292
1867	BC056474	0.734192	1.66347	0.00306655
7399	Optn	-0.733623	-1.66281	0.192968
3880	Enpp1	0.732499	1.66151	0.0706661
3340	Adat2	0.732381	1.66138	0.0834848
6527	Midn	0.732373	1.66137	0.00466225
5188	Ier3	0.73225	1.66123	0.214875
3441	Dmkn	-0.732098	-1.66105	0.041317
4599	Gp49a	-0.732079	-1.66103	0.0211601
4647	Gpr31c	-0.731479	-1.66034	0.0211935
4211	Fnbp1l	-0.731416	-1.66027	0.0934922
1021	Aff1	-0.731039	-1.65983	0.0596741
7992	Pon2	0.730011	1.65865	0.00620459
3058	Cxcl10	-0.729724	-1.65832	0.188576
10082	Stx3	-0.729057	-1.65756	0.00066299
5717	Lasp1	-0.728688	-1.65713	0.0023218
7026	Nedd4l	-0.727285	-1.65552	5.01658e-05
287	2310016C16Rik	0.726998	1.65519	0.0235598
4087	Fbxo32	0.726168	1.65424	0.0136533
9848	Sp140	-0.725517	-1.65349	0.0178467
8128	Prdm4	-0.724797	-1.65267	0.00162497
2861	Cox6a2	-0.723645	-1.65135	0.070008
11040	Ube2e2	0.723605	1.6513	0.0115946
9144	Scamp5	0.723415	1.65109	0.0542804
787	AA960436	-0.722953	-1.65056	0.0171579
7783	Pik3ap1	-0.722706	-1.65027	0.0614835
10458	NA	-0.722268	-1.64977	0.0187226
5388	Insl6	-0.721348	-1.64872	0.0336645
1545	Ass1	-0.720413	-1.64765	0.139498
9468	Slamf9	-0.71955	-1.64667	0.34799
5930	Klf3	-0.719349	-1.64644	0.00131725
354	2410042D21Rik	-0.719166	-1.64623	0.00335623
5609	Klf4	0.719018	1.64606	0.00020652
2549	Cercam	0.718317	1.64526	0.00498162
9893	Spon2	0.717582	1.64442	0.0660755
9089	S100a8	-0.717545	-1.64438	0.283747
322	2310079N02Rik	0.717165	1.64395	0.01687
304	2310044G17Rik	-0.71678	-1.64351	0.0370104
8035	Ppic	0.716666	1.64338	0.00627543
11260	Vegfa	0.715957	1.64257	0.0343692
3827	Ell	0.715342	1.64187	0.140279
6160	Ltf	-0.714438	-1.64084	0.383769
11016	Uap1	0.712623	1.63878	0.155152
8333	Ptger2	-0.712393	-1.63852	0.000667722
1527	Asns	-0.71209	-1.63818	0.0186591
9990	St5	0.711936	1.638	0.0166424
9647	Slc6a12	-0.711244	-1.63722	0.0613434
5023	Hnrpdl	0.710913	1.63684	0.089634
11722	Zfp87	-0.709914	-1.63571	1.84087e-05
9810	Snx24	0.709768	1.63554	0.210286
153	1200009F10Rik	0.707841	1.63336	0.00268625
5253	Igfbp4	0.707654	1.63315	0.04922
8764	Rgs1	0.705343	1.63053	0.0886137
9184	Sdc1	-0.704539	-1.62962	0.141079
8375	Ptpre	-0.704034	-1.62905	0.0730023
11636	Zfp36l1	0.701934	1.62668	0.0977669
7065	Nfkb2	-0.701346	-1.62602	0.0519013
3571	Dusp16	-0.700933	-1.62556	0.456516
4236	Foxp1	-0.700729	-1.62533	0.0111147
8196	Prnp	0.700091	1.62461	0.0319292
3570	Dusp16	-0.699196	-1.6236	0.493191
5413	Irak3	-0.698843	-1.6232	0.390918
1399	Arhgap26	-0.69833	-1.62263	0.00128757
7645	Peli1	-0.697607	-1.62181	0.053917
8335	Ptges	-0.697404	-1.62158	0.390856
1798	NA	-0.697003	-1.62113	0.0575429
10731	Tpi1	0.696173	1.6202	0.000743715
4602	Gpatch3	-0.69523	-1.61914	0.000544783
6387	Mdfic	-0.694861	-1.61873	0.00972035
11598	Zfp238	-0.694682	-1.61853	0.0029265
4266	Fto	0.694078	1.61785	0.00326296
2669	Clec4n	-0.69402	-1.61778	0.0864868
1057	Ahnak2	-0.69079	-1.61417	0.00178099
5608	Klf4	0.690514	1.61386	0.00133945
7590	NA	-0.689385	-1.6126	0.0239301
3259	Dcakd	0.688585	1.6117	0.0143295
685	8430410K20Rik	-0.688438	-1.61154	0.000260688
10428	Tjp2	-0.688369	-1.61146	0.00119725
5220	Ifngr1	0.688001	1.61105	0.00154524
7499	Paox	0.686831	1.60974	0.182239
11770	Znrf2	-0.686046	-1.60887	0.00182333
4338	Galk1	0.685481	1.60824	0.000999008
266	2310005E10Rik	0.685452	1.60821	0.0953848
9681	Slfn2	-0.684971	-1.60767	0.0502826
9706	Smarca2	0.683948	1.60653	0.0110188
28	NA	0.683475	1.606	0.00844884
8911	Rnu6	-0.682975	-1.60545	0.0438597
4884	Hdgf	0.682693	1.60513	0.0261648
7526	Parp2	0.682376	1.60478	0.0110107
3948	Erp29	0.682182	1.60456	0.0325481
1558	Atf4	0.681941	1.6043	0.00114623
7873	Plekha2	0.681876	1.60422	0.0149603
4	0610007C21Rik	0.68167	1.60399	0.042482
2947	Csf2rb2	-0.679743	-1.60185	0.0615385
8863	Rnf144a	-0.678591	-1.60058	0.0651587
1264	Anxa1	-0.677972	-1.59989	0.00836968
11403	Wisp1	0.676841	1.59864	0.00293589
4780	Guk1	0.676432	1.59818	0.00831711
1800	BC008163	-0.676291	-1.59803	0.00544298
6451	Met	-0.676239	-1.59797	0.0609455
5718	Lasp1	-0.675224	-1.59684	0.00304668
10391	Thumpd1	-0.675217	-1.59684	0.0318456
10594	Tmem66	0.674878	1.59646	2.03016e-05
5818	Lmnb1	-0.67479	-1.59636	0.337597
7646	NA	-0.674334	-1.59586	0.0282625
1601	Atp2b1	-0.67427	-1.59579	0.000123753
5009	Hmgn3	0.674198	1.59571	0.136004
5073	Hpse	0.673667	1.59512	0.0597564
8439	NA	0.672803	1.59417	0.19139
5111	Hsph1	-0.67259	-1.59393	0.200601
5436	Irgm	-0.671661	-1.59291	0.0524869
9992	St6galnac4	-0.67154	-1.59277	0.000750104
800	AB124611	0.671115	1.5923	0.00628113
7137	Nnmt	0.671007	1.59218	0.0190654
6920	Nars	-0.670709	-1.59186	0.00451259
1037	Agpat4	-0.667813	-1.58866	0.00439704
987	Adfp	-0.666766	-1.58751	0.0146676
5510	Jmjd6	0.666276	1.58697	0.0260959
9108	NA	-0.664224	-1.58472	0.0569885
6508	Mgp	0.664224	1.58472	0.0869754
10808	NA	-0.664104	-1.58458	0.0184342
6352	Mbnl2	-0.664002	-1.58447	0.000911143
1793	BC004728	0.662109	1.58239	0.0961565
9292	Serpinb6a	0.661317	1.58153	0.319543
7400	Optn	-0.660858	-1.58102	0.136
2971	Csprs	-0.660363	-1.58048	1.48528e-05
5775	Lhfpl2	-0.660343	-1.58046	0.0674011
6949	Ncf4	-0.660295	-1.58041	0.0675808
10663	Tnfrsf26	-0.658753	-1.57872	0.0545465
2617	Ciapin1	-0.658719	-1.57868	0.222932
7201	Nrap	-0.658546	-1.57849	0.0677148
4939	Hif1a	-0.65834	-1.57827	0.146702
5474	Itm2a	0.656963	1.57676	0.117137
7257	Nubp2	-0.656896	-1.57669	0.00072907
10828	Trim36	-0.656525	-1.57628	0.00295903
1907	Bcl2l11	-0.655712	-1.57539	0.330026
9496	Slc16a10	-0.655179	-1.57481	0.000431514
4622	Gpr109a	-0.65502	-1.57464	0.567896
2867	Cox7a2l	0.654007	1.57353	0.00695436
6822	Mxra8	0.653416	1.57289	0.019106
3120	Cysltr1	0.653335	1.5728	0.0346459
2557	NA	0.652171	1.57153	0.0442012
10228	Tbc1d2	-0.652148	-1.57151	0.267061
4793	Gzmd	0.652109	1.57146	0.0447348
5900	Syt11	0.651584	1.57089	0.000570869
6111	Lrrc25	-0.651517	-1.57082	0.0195691
9923	NA	-0.650368	-1.56957	0.126361
1351	Aqp1	0.650204	1.56939	0.0469725
9572	Slc2a6	-0.649099	-1.56819	0.32573
3442	Dmkn	-0.64888	-1.56795	0.0698425
5469	Itgb7	-0.648669	-1.56772	0.122395
3763	Eif2ak2	-0.648185	-1.5672	0.103706
3582	Dusp4	-0.648094	-1.5671	0.204324
4847	Hamp	-0.647899	-1.56689	0.106396
4414	Gdf15	0.647881	1.56687	0.0422736
11262	Vegfb	0.647873	1.56686	0.0013677
9019	Rras	0.6475	1.56645	0.00183348
10136	Swap70	-0.647341	-1.56628	0.00284526
5414	Irak4	0.646074	1.5649	2.32005e-05
6807	Mum1	0.644982	1.56372	0.000514745
8498	Rab8b	-0.644958	-1.56369	0.0125641
4174	Fkbp11	0.644943	1.56368	0.00576004
10678	Tnip1	-0.644364	-1.56305	0.377812
11109	1810047C23Rik	0.644143	1.56281	0.000103526
3320	Ddx26b	0.643939	1.56259	0.0271574
2310	Ccnf	-0.642806	-1.56136	0.0812654
10641	Tnfaip8	-0.641703	-1.56017	0.00716751
11562	Zeb2	-0.641405	-1.55985	0.0284755
7125	Nme2	0.640191	1.55854	0.0868057
4822	H2-M3	0.640167	1.55851	0.133295
5282	Il13ra1	0.639778	1.55809	0.135323
1939	Bin1	0.639519	1.55781	0.0587832
9852	Spag9	-0.639518	-1.55781	0.044083
3149	D12Ertd553e	-0.639429	-1.55771	0.0464931
8691	Rcl1	-0.637161	-1.55527	0.130622
1129	Akr1c12	0.636567	1.55463	0.141002
1854	NA	0.635315	1.55328	0.0389664
5276	Il10rb	-0.635219	-1.55317	0.0114295
3274	Dcps	0.633805	1.55165	0.0116993
4554	Gng10	0.632678	1.55044	0.0107422
11025	Ubap1	-0.632503	-1.55025	0.23214
129	1500032D16Rik	0.632131	1.54985	0.00241341
7254	Nuak2	0.632071	1.54979	0.0177204
6624	Mrc1	0.632012	1.54972	0.408455
4650	Gpr35	-0.631124	-1.54877	0.011254
1029	Aftph	-0.631121	-1.54877	0.0395048
10801	Trex1	-0.630818	-1.54844	0.117057
5194	Ifi205	0.630112	1.54769	0.0397255
2327	Ccrn4l	-0.62973	-1.54728	0.00311833
9757	Snap23	-0.629366	-1.54688	0.255486
1973	Bnip3l	0.629353	1.54687	0.000972169
4638	Gpr171	-0.62854	-1.546	0.0322303
957	NA	0.628511	1.54597	0.0257235
8001	Por	-0.628074	-1.5455	0.0156847
8592	Rasgef1b	0.627668	1.54507	0.0384192
1635	Atp6v1a	-0.627529	-1.54492	0.00293832
8999	Rps3a	0.627434	1.54482	0.0020797
8026	Ppbp	-0.626984	-1.54433	0.0690032
9656	Slc7a2	-0.626962	-1.54431	0.43141
597	5430435G22Rik	-0.626809	-1.54415	0.242316
11550	Zdhhc18	-0.626109	-1.5434	0.01426
1353	Aqp9	-0.625882	-1.54315	0.120789
11600	Zfp238	-0.625521	-1.54277	0.00619417
4519	NA	-0.625388	-1.54263	0.00914813
8690	Rcl1	-0.625297	-1.54253	0.199038
4489	Glt25d1	0.624561	1.54174	0.00974852
833	Abhd1	-0.623964	-1.5411	0.000768513
8793	Rhof	-0.623926	-1.54106	0.302442
3134	D10Bwg1364e	0.623765	1.54089	0.00244621
7427	Osm	0.62349	1.5406	0.0710063
6449	Mertk	0.623477	1.54058	0.0753941
10735	Tpm2	0.623128	1.54021	0.00720652
9376	Sgpl1	-0.622913	-1.53998	0.0718977
9081	S100a1	0.622694	1.53975	0.079678
8346	Ptn	0.621378	1.53834	0.0911023
5505	Jmjd2b	0.62119	1.53814	0.0496409
9550	Slc25a36	0.621056	1.538	0.000291436
2939	Csf1	-0.621046	-1.53799	0.190463
6350	Mbnl1	0.620522	1.53743	0.133569
4570	Gnptab	-0.619635	-1.53649	0.000380406
1502	Asah1	0.619631	1.53648	0.0502408
9064	Rusc2	-0.619573	-1.53642	0.140397
10677	Tnip1	-0.61944	-1.53628	0.176141
6099	Lrp12	-0.619153	-1.53597	0.00166215
6178	Ly96	-0.619122	-1.53594	0.000123723
4838	H6pd	0.619036	1.53585	0.0131297
83	NA	-0.618627	-1.53541	0.00420712
61	1110032A13Rik	0.618386	1.53516	0.112407
9113	Sap30	-0.617876	-1.53461	0.00214785
6114	Lrrc33	0.617653	1.53438	0.10237
8888	Rnf34	-0.617586	-1.53431	0.0352223
8497	Rab8b	-0.617193	-1.53389	0.00839534
8000	Por	-0.616856	-1.53353	0.00904334
11146	Unc93b1	0.616849	1.53352	0.0938746
256	2210412D01Rik	-0.616174	-1.5328	0.00385368
10660	Tnfrsf22	-0.615615	-1.53221	0.432329
1298	Ap2s1	0.615408	1.53199	0.0964761
4408	Gcnt2	-0.615132	-1.5317	0.407327
3825	Elk3	-0.615115	-1.53168	0.0271312
9400	Sh3pxd2b	-0.614977	-1.53153	2.94107e-05
5011	Hmha1	0.613835	1.53032	0.0415629
11140	Unc45a	0.613528	1.53	0.0220569
8406	Pvrl2	0.612488	1.52889	0.00178238
8762	Rgs1	0.612303	1.5287	0.0743427
4657	Gpr84	-0.612226	-1.52862	0.412121
2722	Cmtm7	0.612196	1.52858	0.00780945
5152	Hvcn1	-0.612087	-1.52847	0.258145
7063	Nfix	0.611573	1.52792	0.140595
7519	Parp1	0.611543	1.52789	0.0342083
7737	Phlda3	0.611288	1.52762	0.00907059
1278	Ap1b1	0.611228	1.52756	0.21527
1184	Als2	-0.6112	-1.52753	6.15597e-05
9628	Slc41a2	-0.610902	-1.52721	0.000626108
1732	B4galt3	0.610647	1.52694	0.126356
4965	Hist1h2bf	0.610237	1.52651	0.0169996
7739	Phldb1	-0.609895	-1.52615	0.00356848
2558	Cggbp1	-0.609743	-1.52599	0.0306976
8670	Rbms2	0.609389	1.52561	0.00218144
2409	Cd86	-0.609294	-1.52551	0.0026605
9599	Slc35e1	0.607419	1.52353	0.0590191
2687	Clk4	0.60733	1.52344	0.0438462
449	2810439F02Rik	-0.60686	-1.52294	0.028771
4478	Glipr2	0.606756	1.52283	0.0329236
1450	Arl8a	-0.606557	-1.52262	0.000440749
8763	Rgs1	0.605951	1.52198	0.170335
7264	Nudc	0.604418	1.52037	0.0318918
9137	Sc4mol	-0.603984	-1.51991	0.00125536
10194	Tank	-0.603947	-1.51987	0.000384513
6476	Mfge8	0.603631	1.51954	0.158064
9932	Srm	0.603525	1.51942	0.0579815
7869	Plec1	-0.603239	-1.51912	0.0099406
3851	Emb	0.603104	1.51898	0.0281553
3178	NA	-0.602898	-1.51876	0.085982
2673	Clec7a	-0.602111	-1.51794	0.00511417
5333	Il6	-0.60128	-1.51706	0.0955143
2063	C1qc	0.60036	1.51609	0.382791
8742	Rffl	-0.599819	-1.51553	0.344031
2255	Ccdc58	0.599756	1.51546	0.000665219
5742	Lcp2	-0.599631	-1.51533	0.0450469
3516	Dpm2	-0.598455	-1.51409	0.008189
6060	Pdlim5	-0.597694	-1.5133	0.000884791
8456	Rab24	0.596868	1.51243	0.00669554
11742	Zhx2	-0.596697	-1.51225	0.199151
2869	Cpeb2	0.595382	1.51087	0.244943
89	1200002N14Rik	0.595086	1.51056	0.0544705
4432	Gfer	-0.594984	-1.51046	0.00267832
10754	Traf3	-0.594371	-1.50981	0.192391
3396	Dhrs7	-0.593914	-1.50934	0.0109576
4028	Fads1	0.593432	1.50883	0.151413
7834	Pkm2	-0.593088	-1.50847	0.00228715
1629	Atp6v0b	-0.593042	-1.50842	0.00573992
4261	Fscn1	0.592976	1.50836	0.0027573
6774	Mthfd2	-0.592466	-1.50782	0.00335693
10945	Tuba1a	0.59197	1.5073	0.019472
1849	BC037034	0.591862	1.50719	0.0108228
6030	NA	0.590897	1.50618	0.0457563
8059	Ppme1	0.590796	1.50608	0.111801
1381	Arg2	-0.590477	-1.50574	0.485775
8204	Prokr1	-0.590248	-1.50551	0.0116391
6397	Mdm2	-0.589927	-1.50517	0.0456848
9082	S100a10	-0.589865	-1.50511	0.0420209
4143	Fes	0.589551	1.50478	0.0165658
7466	P4ha2	0.58881	1.50401	0.000388572
8809	Rin2	-0.588579	-1.50377	0.0370038
10702	Tollip	-0.587385	-1.50252	0.0352224
2382	Cd44	-0.587048	-1.50217	0.201092
5444	Isg20	-0.586821	-1.50193	0.0774019
3737	Egfl7	0.586356	1.50145	0.00102638
8738	Rffl	-0.585803	-1.50087	0.329961
2838	Coro1a	0.58569	1.50076	0.0433754
8370	Ptpn6	0.585383	1.50044	0.0101849
2667	Clec4d	-0.584592	-1.49962	0.0793505
10661	Tnfrsf22	-0.584153	-1.49916	0.326767
1259	Anp32a	-0.584032	-1.49903	0.0010943
1461	Armcx2	0.582345	1.49728	0.03198
2411	Cd9	-0.582238	-1.49717	0.323555
5433	Irf9	-0.582232	-1.49716	0.036416
10721	Tor3a	-0.581802	-1.49672	0.120536
5241	Igf1	0.58158	1.49649	0.444816
10195	Tank	-0.581217	-1.49611	0.0135787
699	9030625A04Rik	0.580146	1.495	0.00107529
3104	Cyp27a1	0.579679	1.49452	0.0925875
1563	Atf7ip	0.57961	1.49445	0.212569
7740	Phldb1	-0.579401	-1.49423	0.0014737
5745	Ldha	0.579037	1.49385	0.000275617
10025	Stat2	-0.578823	-1.49363	0.0677366
835	Abhd1	-0.577946	-1.49272	7.89958e-05
5008	Hmgn2	0.577922	1.4927	0.0217678
691	NA	0.577901	1.49268	0.0120235
195	1810015C04Rik	-0.577697	-1.49247	0.189641
11664	Zfp523	-0.577673	-1.49244	0.164186
9185	Sdc1	-0.577558	-1.49232	0.160424
6762	Mtch1	0.577321	1.49208	0.0426333
5151	Hvcn1	-0.577205	-1.49196	0.156877
10946	Tuba1b	0.576447	1.49117	0.0574011
4559	Gngt2	0.576437	1.49116	0.0397776
1261	Anpep	-0.576297	-1.49102	0.0735913
2227	Ccdc126	-0.575922	-1.49063	0.365258
2686	Clk4	0.575678	1.49038	0.0827732
365	2510009E07Rik	-0.575335	-1.49002	0.0543759
6054	Hspa8	0.574287	1.48894	0.0218201
2589	Chka	-0.574243	-1.4889	0.0565431
10380	Thg1l	0.573974	1.48862	3.89303e-05
8276	Psmb5	0.573919	1.48856	0.0332658
8377	Ptprj	-0.573898	-1.48854	0.0126296
5324	Il28ra	-0.573533	-1.48816	0.26584
9898	Spred1	-0.572939	-1.48755	0.0796271
1567	Atg16l1	0.572788	1.48739	0.0291104
3324	Ddx3y	0.572596	1.4872	0.388101
5789	Lima1	0.572152	1.48674	0.0086124
5698	Lamb3	-0.571654	-1.48623	0.101414
2635	NA	-0.571135	-1.48569	0.00597756
9432	Sin3a	0.570847	1.4854	0.0426897
182	1700123O20Rik	0.570542	1.48508	0.0166632
10991	Txndc15	0.570514	1.48505	0.0228405
10800	Trex1	-0.570427	-1.48496	0.111127
2899	Crem	-0.57042	-1.48496	0.00262227
4092	Fbxo34	0.570322	1.48485	0.0012117
4797	Gzmg	0.570122	1.48465	0.0482648
747	A430084P05Rik	-0.570023	-1.48455	0.0872129
5310	Il1rl1	0.570015	1.48454	0.308371
6121	Lrrc57	-0.569912	-1.48443	0.018633
6977	NA	-0.569808	-1.48433	0.12231
3812	Eif5a	0.569536	1.48405	0.0401332
7253	NA	0.569153	1.48365	0.000750424
7804	Pip4k2b	0.569002	1.4835	0.000294645
3206	D6Wsu176e	0.568756	1.48324	0.129778
5476	Itm2b	0.567898	1.48236	0.128886
3392	Dhrs1	0.567267	1.48171	3.9743e-05
5508	Jmjd3	-0.567201	-1.48165	0.112685
10301	Tdrd7	-0.567082	-1.48152	0.0492201
10679	Tnip1	-0.566742	-1.48117	0.0709891
5057	Hp	0.566625	1.48106	0.512915
5876	Dtx3	0.566407	1.48083	0.0104417
9378	Sgpp1	0.565991	1.4804	0.190753
1094	Aig1	-0.565917	-1.48033	0.00605457
355	2410042D21Rik	-0.565725	-1.48013	0.0019002
4343	Galnt1	0.565466	1.47987	0.00415647
7623	Pdlim5	-0.565357	-1.47975	0.00164726
9950	Srpx2	0.564333	1.4787	0.0348274
2442	Cdc42ep2	-0.562156	-1.47647	0.298761
2078	C230093N12Rik	-0.561992	-1.47631	0.11757
7354	Ogfr	-0.561307	-1.47561	0.108503
1394	Arhgap22	-0.561185	-1.47548	0.000259823
9518	Slc23a2	-0.560973	-1.47526	0.00231355
7006	Ndufc1	0.560891	1.47518	0.0376419
3671	Ednra	0.560638	1.47492	0.00610209
8403	NA	-0.560501	-1.47478	0.0582355
2665	Clec4b1	-0.560112	-1.47438	0.0941553
6761	Mtch1	0.56007	1.47434	0.0991617
141	1700012B09Rik	-0.559942	-1.47421	0.00257919
9522	Slc24a6	-0.559541	-1.4738	0.0254918
6171	Ly6c1	-0.559482	-1.47374	0.503605
8334	Ptges	-0.559235	-1.47349	0.598148
439	2810405J04Rik	0.559154	1.4734	0.00274618
927	Actb	0.559027	1.47328	0.17787
2672	Clec5a	-0.558241	-1.47247	0.320496
5059	Hp	0.557812	1.47204	0.486805
9820	Snx8	-0.557193	-1.4714	0.00149871
10585	Tmem55a	0.556861	1.47107	0.0585968
1332	Apobec1	0.556738	1.47094	0.502426
7758	Pias4	-0.556488	-1.47068	0.0039324
5619	Klhdc2	0.556404	1.4706	0.029006
7486	Paip1	-0.556331	-1.47052	0.0229138
288	2310016E02Rik	0.555995	1.47018	0.000175974
1988	Brd2	-0.555836	-1.47002	0.0132132
8205	Pros1	0.55528	1.46945	0.13439
8739	Rffl	-0.554532	-1.46869	0.29839
10193	Tank	-0.554422	-1.46858	0.00263349
5920	Prelid1	0.554338	1.46849	0.00408051
8427	Qpct	-0.552903	-1.46703	0.364181
10086	Stx6	-0.551822	-1.46594	0.103456
5107	Hsdl1	-0.551771	-1.46588	0.00156157
4968	Hist1h2bj	0.551679	1.46579	0.0310029
9390	Sh3bp2	-0.551477	-1.46559	0.1046
6947	Ncf1	-0.551441	-1.46555	0.203717
7208	Nrg1	-0.551372	-1.46548	0.064342
10753	Traf3	-0.551118	-1.46522	0.230038
5890	2810012G03Rik	-0.550972	-1.46507	0.021502
3879	Enpp1	0.55085	1.46495	0.102968
4875	Hdac5	0.550119	1.46421	0.0691083
5623	Klhdc4	-0.54984	-1.46392	0.342556
4915	Hes1	0.549797	1.46388	0.00482288
10566	Tmem38b	-0.549597	-1.46368	0.401838
3358	Denr	-0.549508	-1.46359	0.0306811
9661	Slc7a8	-0.548879	-1.46295	0.0776191
8167	Prkcdbp	0.548758	1.46283	0.0438926
1300	Ap2s1	0.548146	1.46221	0.0682135
501	4632419K20Rik	0.547688	1.46174	0.0479312
5010	Hmgn3	0.547554	1.46161	0.157556
10992	Txndc5	0.547501	1.46155	0.069403
10822	Trim30	0.547166	1.46121	0.114946
2680	Clk1	0.546777	1.46082	0.216532
4640	Gpr176	0.546258	1.46029	0.0482652
1096	Aim1	-0.546237	-1.46027	0.0869667
2720	Cmtm6	0.54604	1.46007	0.0933633
7328	Oas2	-0.545833	-1.45986	0.169896
2257	Ccdc59	-0.545045	-1.45907	0.00125501
7419	Osbpl3	0.544943	1.45896	0.042101
9464	Slamf1	-0.544516	-1.45853	0.0998486
9582	Slc31a2	-0.54449	-1.4585	0.105651
10350	Tgfbr2	0.543321	1.45732	0.127342
10765	Trafd1	-0.542505	-1.4565	0.0807001
2634	Cklf	-0.542189	-1.45618	0.0051329
1935	Bicc1	0.542181	1.45617	0.0539601
6783	Mtmr14	-0.542118	-1.45611	0.0961415
3163	D16Ertd472e	-0.541627	-1.45561	0.108329
3020	Ctsh	0.541064	1.45504	0.0538599
7312	Nupr1	-0.540047	-1.45402	0.0735222
1	0610006I08Rik	0.539991	1.45396	0.00678883
4656	Gpr84	-0.539923	-1.4539	0.529836
4155	Fgf7	0.539609	1.45358	0.0395379
2473	Cdk2	0.539125	1.45309	0.000884391
4180	Fkbp4	0.538218	1.45218	0.0453204
7301	Nup62	-0.538116	-1.45207	0.0010508
1687	AW544981	-0.53782	-1.45178	0.142478
6436	Mefv	-0.537624	-1.45158	0.364111
1266	Anxa11	-0.537499	-1.45145	0.29987
465	3110001D03Rik	0.537479	1.45143	0.26687
6858	Myo1g	-0.537387	-1.45134	0.0399801
9569	Slc2a1	0.537148	1.4511	0.35702
5315	Il20rb	-0.536852	-1.4508	0.111277
306	2310045A20Rik	-0.53679	-1.45074	0.0652366
5821	Lmo2	0.535968	1.44992	0.126772
847	Abi1	-0.535963	-1.44991	0.0179189
11414	NA	-0.535848	-1.44979	0.194965
9839	Sort1	0.535804	1.44975	0.172537
8440	Rab11fip5	0.53577	1.44972	0.242937
9153	Sccpdh	0.535242	1.44918	0.00196016
5477	Itpk1	0.534919	1.44886	0.0083008
9129	Satb1	-0.534724	-1.44867	0.101009
5343	Ilk	0.534526	1.44847	0.0104108
10791	Trem1	-0.53447	-1.44841	0.459615
3137	D10Ertd610e	0.534258	1.4482	0.00970512
3141	D10Jhu81e	0.534091	1.44803	0.00135271
2264	Ccdc85b	0.534016	1.44795	0.00144225
4877	Hdac5	0.533144	1.44708	0.084234
4140	Fermt3	0.533026	1.44696	0.0436265
2087	C4b	0.533026	1.44696	0.0422503
8949	Rpl29	0.532837	1.44677	0.144302
11270	Vkorc1	0.532756	1.44669	0.0544205
6571	Mmp23	0.532741	1.44668	0.00956757
4234	Foxn3	-0.53263	-1.44656	0.0240903
11390	Wdsof1	-0.5326	-1.44653	0.00395552
6311	39508	0.532472	1.44641	0.0538686
10683	Tnn	0.532328	1.44626	0.0328358
1592	Atp13a4	-0.531799	-1.44573	0.00203986
5065	Hprt1	0.531725	1.44566	0.134534
834	Abhd1	-0.53162	-1.44555	0.00138456
5339	Il8rb	0.531382	1.44531	0.280942
1315	Apba3	0.531265	1.4452	0.113429
3686	Eef1g	0.531249	1.44518	0.223839
2407	Cd86	-0.531216	-1.44515	0.0109351
2721	Cmtm7	0.530941	1.44487	0.00431951
6152	Ltb	-0.530573	-1.4445	0.234735
8144	NA	-0.53023	-1.44416	0.280459
10639	Tnfaip2	-0.530073	-1.444	0.460691
655	6330409N04Rik	-0.530041	-1.44397	0.0036319
10129	Suv420h2	0.529547	1.44348	0.00577617
10723	Tpcn1	0.528452	1.44238	0.14894
5473	Itk	-0.52716	-1.44109	0.0465769
9912	Sqle	-0.527153	-1.44108	0.000674738
2692	Cln3	-0.527081	-1.44101	0.00631965
1904	Bcl2l11	-0.526687	-1.44062	0.406767
2053	C130026I21Rik	-0.525662	-1.43959	0.0199821
4079	Fbxo21	0.525654	1.43959	0.000673189
5892	Adam19	0.525093	1.43903	0.0951121
4967	Hist1h2bh	0.524884	1.43882	0.0242537
10612	Tmem9	0.524682	1.43862	0.00457404
1945	Birc5	0.524376	1.43831	0.0940881
3026	Ctsz	-0.524134	-1.43807	0.00630037
8605	Rassf2	-0.523769	-1.43771	0.0976735
1217	Angptl7	0.523595	1.43753	0.0302691
9435	Sipa1l1	-0.523328	-1.43727	0.350879
7094	Nid2	0.523243	1.43718	0.0126
11514	Zc3h12a	-0.523064	-1.437	0.256276
5254	Igfbp5	0.522901	1.43684	0.116655
9855	Spag9	-0.522398	-1.43634	0.130274
8875	Rnf185	-0.522082	-1.43603	0.0850789
8070	Ppp1r10	-0.521789	-1.43573	0.272596
3003	Ctps	0.521719	1.43566	0.0137099
1055	Ahnak	-0.521282	-1.43523	0.00167888
3955	Esd	0.52102	1.43497	0.150857
4213	Fndc3b	-0.520854	-1.4348	0.21077
4331	Gadd45g	0.520809	1.43476	0.077596
3527	Dpysl2	0.520747	1.4347	0.0845499
5175	Id3	0.520415	1.43437	0.00372278
8980	NA	0.520208	1.43416	0.123423
4474	Gldc	-0.520187	-1.43414	0.0145675
4362	Gapdh	0.520181	1.43414	0.00138096
4931	NA	0.519881	1.43384	0.115584
5971	Tsnax	0.51972	1.43368	0.0844237
2458	Cdca4	-0.519455	-1.43341	0.00306075
9356	Sfrs9	0.518962	1.43292	0.0076782
9111	Samsn1	-0.51872	-1.43268	0.51644
2376	Cd40	-0.518612	-1.43258	0.168358
6974	Ndn	0.518221	1.43219	0.053578
2020	Btbd14a	0.518095	1.43206	0.0513981
6980	Ndrg1	-0.517984	-1.43195	0.144136
10135	Swap70	-0.517834	-1.4318	0.0325675
10729	Tpi1	0.517641	1.43161	0.00590949
8932	1110028C15Rik	0.517365	1.43134	0.121103
8148	Prf1	0.516382	1.43036	0.281582
11328	Was	0.516321	1.4303	0.0301001
7420	Osbpl8	-0.516015	-1.43	0.000903773
10250	Tbl2	0.515976	1.42996	0.0199086
3574	Dusp2	0.515477	1.42947	0.351486
10213	Tax1bp1	-0.514938	-1.42893	0.176077
8512	Rabif	-0.514916	-1.42891	0.000525937
10717	Tor1aip1	-0.514555	-1.42855	0.196086
6006	Ccl12	-0.514289	-1.42829	0.483307
4097	Fbxo42	0.513908	1.42791	0.0496242
8760	Rgl2	0.513846	1.42785	0.0252321
5289	Il16	-0.513723	-1.42773	0.343477
93	1200003I07Rik	0.513445	1.42746	0.157671
9297	Serpinh1	0.512974	1.42699	0.00116073
6470	Mfap2	0.512554	1.42657	0.0579998
484	3830402I07Rik	-0.512457	-1.42648	0.00130488
7068	AY078069	0.512335	1.42636	0.429284
9065	NA	-0.512219	-1.42624	0.208728
8402	Pvr	-0.51211	-1.42613	0.0480261
2168	Carhsp1	-0.51181	-1.42584	0.315748
2294	Ccl6	0.511519	1.42555	0.151594
3341	Deb1	0.511361	1.42539	0.198933
1063	AI316807	0.511248	1.42528	0.00696814
11430	Xdh	0.511113	1.42515	0.135833
4817	H2-K1	-0.510839	-1.42488	0.106474
7806	Pip4k2c	-0.51036	-1.42441	0.139448
10313	Tes	-0.510175	-1.42422	0.125563
2728	Cnih4	-0.510123	-1.42417	0.00732447
1132	Akr7a5	0.509912	1.42396	0.0690696
3284	Dctn4	-0.509905	-1.42396	0.000763649
8827	Rnase4	0.509837	1.42389	0.334665
1638	Atp6v1c1	-0.509835	-1.42389	0.103251
10705	Tomm22	0.50979	1.42384	0.00108935
6351	Mbnl2	-0.509648	-1.4237	0.00278866
8467	Rab34	0.5096	1.42366	0.00393608
8475	Rab3il1	0.509454	1.42351	0.0908707
11237	Vapa	-0.509387	-1.42344	0.00624682
7612	Pdia5	0.509372	1.42343	0.0288889
9914	Sqstm1	-0.509337	-1.4234	0.0730715
7559	Pcgf5	-0.509223	-1.42328	0.0786485
5877	Ing1	-0.509024	-1.42309	0.0120399
7882	Plekhf2	-0.508987	-1.42305	0.0393541
9155	Scd2	0.508751	1.42282	5.38299e-05
11773	NA	0.508151	1.42223	0.327707
10797	Treml4	-0.507858	-1.42194	0.262389
7781	Pigz	0.507659	1.42174	0.0636939
6305	Mapkapk2	-0.507468	-1.42155	0.435543
3554	Dtx4	-0.507415	-1.4215	0.227166
6175	Ly86	0.507386	1.42147	0.546764
5035	Hnrnpl	0.50724	1.42133	0.00278684
10286	Tcirg1	-0.507185	-1.42127	0.00173991
8658	Rbm47	-0.50693	-1.42102	0.0299341
10982	Txn1	-0.506579	-1.42068	0.029156
10450	Tlr6	-0.505992	-1.4201	0.445814
9501	Slc16a6	-0.505799	-1.41991	0.0107165
11408	Wnt5a	0.505695	1.41981	0.0254909
9173	Scp2	0.505665	1.41978	0.091317
1067	AI427809	0.505395	1.41951	0.0573075
4891	Hdlbp	0.50468	1.41881	0.0216245
2763	Col15a1	0.504217	1.41835	0.104726
10883	Tsen34	0.503995	1.41814	0.00597165
4216	Fnip1	-0.503358	-1.41751	0.178925
1906	Bcl2l11	-0.503342	-1.41749	0.0935349
8872	Rnf181	0.502351	1.41652	0.00496305
8180	Prkx	-0.502338	-1.41651	0.0653755
5956	Cdk2ap1	0.502304	1.41647	0.12682
10796	Treml4	-0.502101	-1.41627	0.256588
2447	Cdc42se1	0.502037	1.41621	0.0295876
9947	Srpx	0.501941	1.41612	0.0289574
1947	Birc5	0.501365	1.41555	0.102672
8745	Rftn1	-0.50102	-1.41521	0.00317266
7803	Pip4k2a	0.500961	1.41516	0.0801158
7170	Npc2	-0.500852	-1.41505	0.251627
2290	Ccl3	-0.500844	-1.41504	0.578489
5875	Fbxl3	-0.500821	-1.41502	0.195914
326	2400003C14Rik	-0.50062	-1.41482	0.0306166
5967	Pde8a	-0.500221	-1.41443	0.00398387
8712	Relb	-0.500179	-1.41439	0.203033
3850	Elp3	0.500052	1.41426	0.00929656
3581	Dusp3	-0.500022	-1.41423	0.0441571
3	0610007C21Rik	0.4995	1.41372	0.0711024
5146	Htra3	0.499444	1.41367	0.0238221
10322	Tex261	0.49916	1.41339	0.0203433
8361	Ptpn12	-0.499156	-1.41339	0.149689
870	Acadm	0.498981	1.41321	0.0842856
9583	Slc32a1	0.498424	1.41267	0.506242
1071	AI451557	-0.498044	-1.4123	0.172365
10775	NA	0.49776	1.41202	0.0395879
5106	Hsd3b7	0.497641	1.4119	0.0381967
7997	Pop5	0.49759	1.41185	0.0139309
10013	Stap1	-0.497493	-1.41176	0.0875546
2402	Cd80	-0.497376	-1.41164	0.0199267
3577	Dusp23	0.497336	1.4116	0.0010704
8322	Pstpip2	-0.497318	-1.41159	0.0868697
2146	Capn2	-0.497005	-1.41128	0.181452
8181	Prkx	-0.496924	-1.4112	0.048126
6561	Mmp10	-0.49646	-1.41075	0.34014
5390	Ints12	-0.496094	-1.41039	0.145277
3103	Cyp27a1	0.495872	1.41017	0.0540185
10451	Tlr7	-0.495547	-1.40986	0.020867
4697	Grhpr	0.495388	1.4097	0.00524603
3687	Eef2	0.495199	1.40951	0.24707
6511	Mgst1	0.495021	1.40934	0.27634
5830	Pira6	-0.494627	-1.40896	0.043817
3256	Dbp	0.494382	1.40872	0.0190195
9186	Sdc2	0.494069	1.40841	0.0254528
3205	D6Wsu176e	0.494029	1.40837	0.146708
11622	Zfp313	-0.494023	-1.40837	0.0698713
1274	Aoah	0.493861	1.40821	0.00439466
530	4930453N24Rik	-0.493588	-1.40794	0.0223897
1888	Bcat1	0.493401	1.40776	0.0417241
4941	Higd2a	0.493101	1.40747	0.00473167
243	2010311D03Rik	-0.49288	-1.40725	0.000939212
60	1110032A13Rik	0.492864	1.40724	0.0395962
11404	Wisp2	0.492815	1.40719	0.104895
1921	Bdh2	-0.49263	-1.40701	0.0977023
7521	Parp1	0.492243	1.40663	0.0149104
5980	Tor3a	-0.491984	-1.40638	0.144665
10371	Thap4	0.491946	1.40634	0.0027453
5977	Hk2	0.4917	1.4061	0.427578
11158	Uqcr	0.491698	1.4061	0.0556651
6950	Nck1	-0.491574	-1.40598	0.111101
4287	Fxc1	0.491156	1.40557	0.000999596
6751	Mta3	0.490993	1.40541	0.00916842
8016	Ppap2a	0.490948	1.40537	0.111426
2444	Cdc42ep4	-0.490274	-1.40471	0.196766
7165	Nosip	0.490099	1.40454	0.00397809
3899	Epb4.1l2	-0.489975	-1.40442	0.00786059
2296	Ccl9	-0.489642	-1.4041	0.0599709
2314	Ccng2	0.489393	1.40385	0.200459
7483	Pafah1b1	-0.489206	-1.40367	0.087906
8488	Rab6	0.488753	1.40323	0.0234131
8348	Ptp4a2	-0.488125	-1.40262	0.0041076
6781	Mtmr14	-0.487833	-1.40234	0.00511898
8157	Prkacb	0.487825	1.40233	0.259783
1149	Aldh3b1	0.487672	1.40218	0.00881875
1595	Atp1b3	-0.487548	-1.40206	9.80409e-05
2378	Cd40	-0.487257	-1.40178	0.183326
4122	Fcho2	0.48708	1.4016	0.0816889
11331	NA	0.486837	1.40137	0.00642016
8347	Ptp4a2	0.48644	1.40098	0.0287504
4610	Gpd2	-0.486115	-1.40067	0.0187215
5658	Klrd1	0.485992	1.40055	0.0237848
3626	Daglb	0.485898	1.40046	0.369267
9883	Spic	0.485404	1.39998	0.0745882
3950	Esam1	0.485347	1.39992	0.00705867
9670	Slc9a8	-0.485122	-1.3997	0.308889
6306	Mapkapk3	-0.484935	-1.39952	0.0481787
6317	Marcks	-0.484688	-1.39928	0.0470074
1503	Asah1	0.484686	1.39928	0.164191
4390	Gbp2	-0.484576	-1.39917	0.240785
8940	Rpl22	0.484231	1.39884	0.0411211
955	Adam15	0.484201	1.39881	0.00583092
1154	Aldoa	0.483636	1.39826	0.0183427
1256	Anln	0.483424	1.39806	0.0720379
5423	Irf2	0.48341	1.39804	0.194928
3912	Ephx1	0.483248	1.39789	0.219786
1486	Arrb2	0.483078	1.39772	0.0434582
5105	Hsd3b7	0.482889	1.39754	0.0547332
6784	Mtmr14	-0.482747	-1.3974	0.02055
8419	Pygb	-0.481825	-1.39651	0.00514961
5856	NA	0.481499	1.39619	0.0029278
4046	Fas	-0.481205	-1.39591	0.413511
7529	NA	0.480787	1.3955	0.0299089
1627	Atp6v0a1	0.480317	1.39505	0.119609
10516	Tmem147	0.480039	1.39478	0.0867286
851	Abi3	0.479701	1.39445	0.0181722
4607	Gpc1	-0.479693	-1.39445	0.253773
3792	Eif4a2	0.47953	1.39429	0.0421785
1375	Arfip2	0.479342	1.39411	0.00078572
4927	Hfe	0.479209	1.39398	0.0872158
5012	Hmox1	0.479003	1.39378	0.170476
7039	Net1	-0.478772	-1.39356	0.00757757
8027	Ppbp	-0.478418	-1.39322	0.117249
6800	Mtvr2	0.478157	1.39296	0.0641563
4784	Gvin1	-0.477935	-1.39275	0.303007
2968	Csnk2a2	-0.477473	-1.3923	0.00641993
4373	Gas7	-0.477328	-1.39216	0.0488744
5654	Klra2	-0.476888	-1.39174	0.0998024
10965	Tufm	0.47686	1.39171	0.0593513
2312	Ccng1	0.476771	1.39163	0.00269079
3689	Eef2	0.476557	1.39142	0.288842
9467	NA	0.476314	1.39119	0.313146
2940	NA	0.47628	1.39115	0.0316282
4090	Fbxo34	0.476265	1.39114	0.00138528
8018	Ppap2b	-0.47586	-1.39075	0.333972
9934	Srm	0.475521	1.39042	0.0447886
8575	Rapgef1	-0.47531	-1.39022	0.305407
9368	Sgk1	0.475205	1.39012	0.0615621
10879	Tsc22d3	-0.474841	-1.38977	0.12304
8176	Prkra	0.474292	1.38924	0.00861538
2693	NA	-0.474269	-1.38921	0.159574
5953	Nae1	-0.474149	-1.3891	4.00931e-05
3862	Emp1	-0.473866	-1.38883	0.116935
3147	D12Ertd551e	0.473839	1.3888	0.00657935
3529	NA	-0.473487	-1.38846	0.0029247
9317	Setd8	-0.473355	-1.38833	0.124028
5320	Il27	-0.473275	-1.38826	0.0633601
8441	Rab12	-0.47327	-1.38825	0.0549683
10418	Timp3	0.473251	1.38823	0.0704287
4436	Gfod1	-0.473245	-1.38823	0.0994556
5245	Igf2bp2	-0.473182	-1.38817	0.299765
265	2310004I24Rik	-0.473025	-1.38802	0.0125494
1203	Amz2	-0.472731	-1.38773	0.0156098
10876	Tsc2	0.472651	1.38766	0.000992143
2045	Bzw1	-0.472161	-1.38719	0.00113247
1953	Blnk	-0.472106	-1.38713	0.0199516
3796	Eif4e2	-0.471662	-1.38671	0.000213178
2405	Cd83	0.471383	1.38644	0.459597
296	2310035K24Rik	0.471221	1.38628	0.0450367
348	2410018C17Rik	0.470831	1.38591	0.0454304
6530	Mif	0.470148	1.38525	0.011793
5116	Hspa1a	0.470012	1.38512	0.68694
4536	Gna12	0.469951	1.38506	0.0993529
3813	Eif5a	0.468925	1.38408	0.0225718
7457	P2ry13	0.46837	1.38355	0.25744
4045	Farsb	0.468257	1.38344	0.0772903
6728	Ms4a7	-0.467775	-1.38297	0.129896
7552	Pcdh7	-0.467304	-1.38252	0.28126
10351	Tgfbr3	0.467269	1.38249	0.0635159
4473	Glb1	0.466876	1.38211	0.115495
5791	Limd1	-0.466403	-1.38166	0.014982
2339	Cd151	0.46629	1.38155	0.130651
4053	Fbln1	0.465952	1.38123	0.00388952
6290	Mapk1ip1	0.465865	1.38115	0.0219975
5562	Kdelr2	0.465833	1.38111	0.060709
5014	Hn1	-0.465583	-1.38088	0.166971
1560	Atf5	-0.465301	-1.38061	0.0211226
3336	Ddx58	-0.464874	-1.3802	0.096169
1999	Bri3	-0.464736	-1.38006	0.000947977
8795	Rhoj	0.464488	1.37983	0.0427994
6730	Ms4a8a	-0.464162	-1.37952	0.191951
5451	NA	0.464003	1.37936	0.0105459
65	1110038D17Rik	-0.463721	-1.37909	0.102183
6376	Mcm5	0.463491	1.37887	0.154772
10667	Tnfrsf9	-0.4634	-1.37879	0.167751
4404	Gcn5l2	0.463365	1.37875	0.000120319
1230	Ankrd12	-0.463353	-1.37874	0.0408068
2850	Cox17	-0.462991	-1.3784	0.118848
4276	Fus	-0.462759	-1.37818	0.032272
11614	Zfp292	0.462651	1.37807	0.182139
9095	Saa3	0.462242	1.37768	0.547831
11398	Wipi1	0.461912	1.37737	0.000213569
10002	Stab1	0.46181	1.37727	0.002454
7410	NA	0.461714	1.37718	0.00157698
4517	Gm885	-0.461595	-1.37706	0.0413944
10358	Tgm1	0.46149	1.37696	0.261352
10035	Elp2	0.461415	1.37689	0.00582555
9840	Sort1	0.461241	1.37673	0.183038
1845	BC031781	0.460944	1.37644	0.115375
4929	Hgs	-0.460758	-1.37626	0.0100909
1009	Adrbk1	0.460735	1.37624	0.00758238
2749	Cnr2	0.460647	1.37616	0.228712
7509	Papss1	0.460545	1.37606	0.0122474
10666	Tnfrsf9	-0.460311	-1.37584	0.144787
4561	Gnl3	0.460075	1.37561	0.0697265
5796	Lin54	-0.460019	-1.37556	0.043019
3644	Ebi3	-0.459082	-1.37467	0.311163
2306	Ccnd3	0.458879	1.37447	0.000556108
2768	Col1a2	0.458759	1.37436	0.00920192
7163	Nosip	0.458421	1.37404	0.0148208
8816	Riok3	-0.458413	-1.37403	0.0871948
3088	Cyb5r4	0.458408	1.37403	0.0149379
4319	Gab3	0.458307	1.37393	0.0165227
2671	Clec5a	-0.458296	-1.37392	0.131213
1477	Arpc5	-0.4578	-1.37345	0.0103458
4687	Gramd1b	-0.457684	-1.37334	0.0104498
10926	Ttc3	0.457489	1.37315	0.0973314
2774	Col4a2	0.457194	1.37287	0.0926017
10321	Tex261	0.457108	1.37279	0.0874311
6031	NA	-0.457079	-1.37276	0.00893609
1916	Bcl9l	0.456869	1.37256	0.0100646
324	2400003C14Rik	-0.45681	-1.3725	0.131742
798	Aatk	0.456217	1.37194	0.0203328
11503	Zbtb24	-0.456083	-1.37181	0.0325309
8986	Rps16	0.455809	1.37155	0.113138
1948	Blcap	-0.455787	-1.37153	0.230566
3989	Exoc8	-0.455436	-1.3712	0.00724701
6024	NA	0.455347	1.37111	0.0294455
238	2010111I01Rik	-0.454907	-1.37069	0.0438202
1856	BC043118	-0.454387	-1.3702	0.000738185
4406	Gcnt1	0.454023	1.36985	0.267136
11161	Uqcrh	0.453998	1.36983	0.00114438
5299	NA	-0.453694	-1.36954	0.0921347
10838	Trim8	0.453667	1.36952	0.083816
360	Rnf181	0.453195	1.36907	0.000394792
4215	NA	-0.452821	-1.36871	0.215271
9174	Scp2	0.452766	1.36866	0.0843427
11780	Zswim4	-0.452707	-1.36861	0.487949
3299	Ddhd1	0.45237	1.36829	0.000549207
1139	Alas1	-0.45235	-1.36827	0.23532
2642	Clcn7	0.452195	1.36812	0.14705
9242	Sell	-0.451808	-1.36775	0.572561
5669	Kpna3	-0.451669	-1.36762	0.000240209
3092	Cyfip1	-0.451443	-1.36741	0.0348734
6063	Chmp4b	-0.451303	-1.36727	0.0846834
8122	Pqlc3	0.450927	1.36692	0.139615
8561	Ramp3	-0.450865	-1.36686	0.0172772
6988	Ndufa3	0.450111	1.36615	0.0519134
8069	Ppp1r10	-0.449939	-1.36598	0.394899
5329	Il3ra	-0.449879	-1.36593	0.00745143
5772	Lhfp	0.449872	1.36592	0.0347225
3254	Dbndd2	0.449699	1.36575	0.0355098
2781	Col6a1	0.449678	1.36574	0.0800506
2870	Cpeb4	-0.449462	-1.36553	0.0354273
7531	Parva	0.449458	1.36553	0.0247578
6877	Nab1	-0.449419	-1.36549	0.0257156
8457	Rab24	0.449385	1.36546	0.0667805
922	Acta1	0.449099	1.36519	0.35619
837	Abhd11	0.448915	1.36501	0.000254778
6562	Mmp12	-0.448803	-1.36491	0.387339
10840	Triobp	-0.448359	-1.36449	0.0637288
6670	Mrpl48	0.448309	1.36444	0.0982854
10900	Tspan6	0.448278	1.36441	0.020553
5464	Itgb2	-0.448221	-1.36436	0.0161002
7084	Ngp	-0.448109	-1.36425	0.594921
581	5031414D18Rik	-0.448009	-1.36416	0.486217
8152	Prickle4	0.447693	1.36386	0.0402175
1783	Cttnbp2nl	-0.447666	-1.36383	0.200688
3567	Dusp11	-0.447293	-1.36348	0.091619
930	Actb	0.44703	1.36323	0.184232
8819	Ripk2	-0.446837	-1.36305	0.0401664
6987	Ndufa2	0.446112	1.36236	0.00335718
3031	Cttnbp2nl	-0.446111	-1.36236	0.190243
11411	Wsb1	0.445897	1.36216	0.330608
11163	Urod	0.44584	1.36211	0.0119122
8364	Ptpn12	-0.445839	-1.36211	0.0292302
2385	Cd47	0.445832	1.3621	0.0198162
1106	Ak2	0.44575	1.36202	0.00823937
7580	Pdcd10	-0.445708	-1.36198	0.00305493
402	2610204K14Rik	-0.445689	-1.36196	0.000207677
9632	Slc44a1	-0.445669	-1.36195	0.147736
3807	Eif4g2	-0.445472	-1.36176	0.0337997
4843	Hagh	0.445394	1.36169	0.00108156
1846	Slc38a7	-0.445128	-1.36144	0.002119
5242	Igf1	0.445072	1.36138	0.427953
956	Adam17	-0.445038	-1.36135	0.190243
9427	Siglec1	-0.444965	-1.36128	0.290306
9429	Siglece	-0.444855	-1.36118	0.0320323
1644	Atp7a	0.444487	1.36083	2.76222e-05
3211	D8Ertd738e	0.444313	1.36067	0.00783177
221	2010001M09Rik	0.443395	1.3598	0.111145
6924	Nat2	-0.44309	-1.35951	0.034127
10123	Surf4	-0.443016	-1.35944	0.0250869
1247	Ankrd50	-0.442977	-1.35941	0.086937
3586	Dusp6	0.44295	1.35938	0.0849476
7709	Phactr4	0.442942	1.35937	0.0686595
5102	Hsd17b4	0.442816	1.35925	0.0872788
11231	Vamp3	-0.44279	-1.35923	0.0171919
6452	Metap1	-0.442457	-1.35892	0.0275667
3331	Ddx5	-0.442388	-1.35885	0.123128
8799	Rhou	-0.44236	-1.35883	0.0278784
6726	Ms4a6d	-0.441993	-1.35848	0.312466
6257	Map2k3	-0.441988	-1.35847	0.0586293
5998	Mlf2	0.441865	1.35836	0.0559986
3657	Echs1	0.441343	1.35787	0.0814368
9881	Sphk2	0.441126	1.35766	0.167135
7451	P2rx7	-0.441104	-1.35764	0.0601216
8252	Pscd4	-0.440785	-1.35734	0.0733916
1863	Ccdc144b	0.440443	1.35702	0.349585
1565	Atg10	0.440383	1.35696	0.0237209
10544	NA	-0.440272	-1.35686	0.0890957
11255	Vdac1	0.440182	1.35678	0.0285259
8299	Psmd14	-0.440111	-1.35671	0.00552389
9872	Spcs3	-0.439934	-1.35654	0.0230632
3426	Dirc2	-0.439578	-1.35621	0.181113
3592	Dym	0.439398	1.35604	0.0056259
5942	NA	0.439369	1.35601	0.0197342
1416	Arhgef6	0.439058	1.35572	0.079964
9055	Rtp4	-0.439047	-1.35571	0.0229864
3743	Egln1	0.439015	1.35568	0.00335034
10197	Tap2	-0.438784	-1.35546	0.09755
6434	Mef2c	0.438669	1.35535	0.0263413
3080	NA	-0.438655	-1.35534	0.0258927
8657	Rbm47	-0.438525	-1.35522	0.022794
1896	Bckdk	0.438277	1.35499	0.0693025
7198	Nr4a3	-0.437931	-1.35466	0.0333847
4069	Fbxl5	0.437337	1.3541	0.521358
7169	Notch4	0.437153	1.35393	0.305692
7534	Pbk	0.437069	1.35385	0.0890896
8354	Ptpla	0.436974	1.35376	0.0368178
8540	Raet1b	-0.436841	-1.35364	0.0361748
6080	Lpcat2	0.436785	1.35358	0.398067
1204	Anapc13	0.436337	1.35316	0.0330494
9011	Rps9	0.436079	1.35292	0.00803127
9010	NA	0.43596	1.35281	0.0252995
8979	Rps10	0.435842	1.3527	0.0989092
9794	Snx11	-0.435732	-1.3526	0.0492146
1946	Birc5	0.435528	1.35241	0.0600196
10621	Tmpo	0.435514	1.35239	8.82144e-05
10063	Stk40	-0.435501	-1.35238	0.167683
5022	Hnrnpc	-0.435345	-1.35223	0.0256521
6094	Lrmp	0.435279	1.35217	0.0176505
7109	Nkg7	0.435174	1.35207	0.235184
1226	Ankmy2	0.435164	1.35206	0.140815
3460	Dnajc15	0.435139	1.35204	0.282832
3525	Dpt	0.434779	1.3517	0.0840265
10565	Tmem38b	-0.434645	-1.35158	0.468959
10786	Trappc6a	0.434236	1.3512	0.000765343
6782	Mtmr14	-0.434071	-1.35104	0.129119
10247	Tbk1	-0.43392	-1.3509	0.258323
1623	Atp6ap2	-0.433779	-1.35077	0.08029
4827	H2-Q7	-0.433758	-1.35075	0.263308
889	Acot10	-0.433512	-1.35052	0.0459869
9692	Slu7	-0.433375	-1.35039	0.00080245
3302	Ddit3	-0.433233	-1.35026	0.301904
4311	G3bp2	0.433147	1.35018	0.0768311
4492	Glt8d1	0.432924	1.34997	0.0160849
5214	Ifnar2	-0.432922	-1.34997	0.0108791
4081	Fbxo28	-0.432647	-1.34971	0.0086705
9158	Scin	-0.432633	-1.34969	0.0102409
7850	Pla2g7	-0.432614	-1.34968	0.102715
7191	Nr1h3	0.432592	1.34966	0.162081
9808	9130017C17Rik	-0.432506	-1.34958	0.236718
5675	Krcc1	-0.432116	-1.34921	5.01189e-05
3285	Dctn5	0.432036	1.34914	0.113876
6091	Lrg1	0.432025	1.34913	0.686238
10642	Tnfaip8l2	0.431945	1.34905	0.192757
3996	NA	0.431887	1.349	0.085396
619	5730557B15Rik	-0.431724	-1.34884	0.000714077
4807	H2afj	0.431506	1.34864	0.000493797
10638	Tnfaip2	-0.431448	-1.34859	0.554223
10790	Trem1	-0.431325	-1.34847	0.656061
7271	Nudt18	-0.430668	-1.34786	0.0291353
3303	Ddit3	-0.430605	-1.3478	0.343207
7260	Nucb1	0.430391	1.3476	0.00672005
10447	Tlr13	-0.430226	-1.34744	0.111269
4047	Fas	-0.430066	-1.34729	0.555936
5532	Kbtbd7	-0.429955	-1.34719	0.106056
11008	Tyms	0.429797	1.34704	0.16238
690	9030025P20Rik	0.429713	1.34697	0.00701446
4630	Gpr137b	-0.429439	-1.34671	0.0171766
3217	Ccpg1	0.429439	1.34671	0.37364
10922	Ttc17	-0.429203	-1.34649	0.000131669
8455	Rab24	0.42906	1.34636	0.0939077
7696	Pgam1	0.428993	1.34629	0.0150069
5886	NA	0.42887	1.34618	0.0198225
2556	Cfl2	0.428391	1.34573	0.00100156
6280	Map4k4	-0.428206	-1.34556	0.164156
4962	Hist1h2ao	0.428189	1.34554	0.100558
8495	Rab8a	0.427552	1.34495	0.032086
9166	Scoc	0.427464	1.34487	0.0329677
10264	Tceb2	0.427449	1.34485	0.0698455
9948	Srpx2	0.426868	1.34431	0.0311467
11438	Xpnpep1	0.426474	1.34395	0.00813512
856	Abr	-0.426387	-1.34386	0.0116468
3144	Ube2z	-0.426337	-1.34382	0.024562
6005	Ccl12	-0.426278	-1.34376	0.572694
3815	Ela1	0.426127	1.34362	0.189317
7522	Parp12	-0.425981	-1.34349	0.241405
3882	Enpp4	-0.425971	-1.34348	0.00767239
6768	Mterf	-0.425967	-1.34347	0.00119724
10330	Tfdp1	0.425959	1.34347	0.000579983
8009	Ppa1	-0.425687	-1.34321	0.0565652
1772	Mtmr10	-0.425588	-1.34312	0.176012
10111	Sumo3	0.425382	1.34293	0.302574
7715	Phca	-0.424959	-1.34253	0.294205
10230	Tbc1d22a	0.424886	1.34247	0.0396714
5005	Hmgcl	0.424886	1.34247	0.0287242
11152	NA	0.424652	1.34225	0.187815
3968	Ets1	0.424601	1.3422	0.307387
8969	Rplp1	0.424444	1.34206	0.108824
2967	Csnk2a2	-0.424386	-1.342	0.0316243
107	1200016B10Rik	-0.424343	-1.34196	0.129112
8982	Rps13	0.424164	1.3418	0.0724457
2060	C1qa	0.424048	1.34169	0.395807
2430	Cdc2l1	0.424018	1.34166	0.133436
8917	Rod1	-0.423841	-1.34149	0.235899
291	2310022A10Rik	-0.42377	-1.34143	0.0157793
3208	D830014E11Rik	-0.423286	-1.34098	0.120354
3430	Dkk3	0.42311	1.34081	0.018998
7517	Park7	0.423104	1.34081	0.109761
10134	Swap70	-0.423053	-1.34076	0.0313485
11195	Usp38	0.423039	1.34075	0.00869564
10373	Thbd	-0.422973	-1.34069	0.0639628
7403	Oraov1	-0.422863	-1.34059	0.0574546
4749	Gtf2f1	-0.422295	-1.34006	0.109294
10929	Ttc3	0.421954	1.33974	0.0713245
411	2610507B11Rik	0.421826	1.33962	0.00476572
9513	Slc22a4	0.421502	1.33932	0.0638854
1585	Atp10a	-0.421089	-1.33894	0.000696673
2090	C5ar1	-0.420996	-1.33885	0.171208
4678	Gpsn2	0.420863	1.33873	0.0867675
7881	Plekhf2	-0.420749	-1.33862	0.0602594
8087	Ppp2r1a	0.420623	1.33851	0.0100753
8008	Pou6f1	0.420478	1.33837	4.48685e-05
10670	Tnfsf13b	0.42017	1.33809	0.0230045
10314	Tes	-0.420166	-1.33808	0.294192
8936	Rpl18	0.419866	1.3378	0.185577
2523	Cenpl	0.419626	1.33758	0.0967364
8711	Rela	-0.419308	-1.33729	0.0807111
5499	Jundm2	-0.419074	-1.33707	0.369192
1345	Appbp2	-0.419048	-1.33704	0.037301
7320	Oas1a	-0.418836	-1.33685	0.0188954
5196	Ifi27	-0.418727	-1.33675	0.472093
9578	Slc30a6	-0.41867	-1.33669	0.0633473
10637	Tnfaip2	-0.418181	-1.33624	0.48889
246	2010321M09Rik	-0.418024	-1.3361	0.00864548
9385	Sh2d2a	0.417775	1.33587	0.204368
6844	Myl6	0.417393	1.33551	0.0285108
4302	NA	-0.417365	-1.33549	0.288242
5555	Kctd5	-0.417331	-1.33545	0.000581325
7251	Ntng2	-0.417303	-1.33543	0.0113066
7929	Pnkp	0.417301	1.33543	0.264599
6986	Ndufa13	0.41725	1.33538	0.0859614
3446	Dmwd	0.417194	1.33533	0.000429365
7329	Oas3	-0.417101	-1.33524	0.0933807
8535	Rad9	-0.41702	-1.33517	0.0443299
2561	Ch25h	-0.416366	-1.33456	0.0893832
10766	Trafd1	-0.416203	-1.33441	0.361071
11735	NA	-0.416185	-1.33439	0.182235
9402	Sh3tc1	-0.415735	-1.33398	0.0907393
6165	Luc7l2	0.415671	1.33392	0.144398
4903	Helb	0.4153	1.33358	0.0764331
8768	Rgs16	0.415258	1.33354	0.202207
10275	Tcf3	0.415042	1.33334	0.0964641
8108	Ppp4r1	-0.414926	-1.33323	0.0205534
3939	Erh	0.414895	1.3332	0.076079
4803	H2-Aa	-0.414588	-1.33292	0.34881
9911	Sqle	-0.41449	-1.33283	0.000559111
4332	Gadd45g	0.414321	1.33267	0.100674
5756	Leprel2	0.414255	1.33261	0.0205925
11546	Zdhhc14	0.41425	1.33261	0.0106909
9799	Snx14	0.414141	1.33251	0.0238436
5922	Srrm2	-0.413784	-1.33218	0.111597
2380	Cd44	-0.413753	-1.33215	0.0396694
6861	Myo7a	0.413748	1.33214	0.00241192
5982	0610009K11Rik	-0.413746	-1.33214	0.0938408
2322	Ccrk	-0.413632	-1.33204	0.0704978
7426	NA	0.413397	1.33182	0.136226
292	2310022B05Rik	0.413335	1.33176	0.000168876
9701	Smap2	0.413268	1.3317	0.0101149
5082	Prmt1	0.412689	1.33116	0.131566
7210	Nrm	0.412666	1.33114	0.144436
4902	Helb	0.412284	1.33079	0.0741651
11055	Ube2l6	-0.412199	-1.33071	0.263164
10369	Thap11	0.412138	1.33066	0.0400388
7261	Nucb1	0.412113	1.33063	0.00332017
9764	Snapin	0.411661	1.33022	0.0736548
10502	Tmem120a	-0.411467	-1.33004	0.132977
7071	Nfkbiz	0.411342	1.32992	0.595725
8841	Rnf103	-0.411101	-1.3297	0.000535631
5586	Kif3a	0.411052	1.32965	0.000132416
9316	Setd8	-0.41089	-1.32951	0.262045
6516	Mib2	0.41077	1.3294	0.00759749
3728	EG622339	0.410218	1.32889	0.000861551
5694	Lage3	0.410217	1.32889	0.0457717
3887	NA	-0.410217	-1.32889	0.000476549
3354	Dennd1c	-0.41014	-1.32882	0.233878
3491	Dok2	0.410083	1.32876	0.364692
2044	Bzrap1	0.410016	1.3287	0.229442
8805	Rilpl1	-0.409925	-1.32862	0.00392152
4795	Gzme	0.409678	1.32839	0.0366309
584	NA	0.409574	1.32829	0.0975559
7428	Osmr	0.409566	1.32829	0.0221567
3563	Dusp1	0.409509	1.32823	0.0103822
11397	Wipi1	0.409418	1.32815	0.000698658
2964	Csnk1g2	0.409344	1.32808	0.0123839
10699	Tob2	0.409147	1.3279	0.00233285
10669	Tnfsf13b	0.409074	1.32783	0.0327719
5834	Hmgcs1	-0.408935	-1.3277	0.0221869
4544	Gnas	0.408868	1.32764	0.118312
2675	Clec4e	-0.408695	-1.32748	0.458281
8590	Rasa2	-0.408684	-1.32747	0.241137
5968	Got1	-0.408624	-1.32742	0.0436918
9933	Srm	0.408549	1.32735	0.0491
3172	D19Wsu162e	0.408537	1.32734	0.16027
372	Lsm12	-0.408246	-1.32707	0.0179391
7144	Nod2	-0.40821	-1.32704	0.0360527
4710	Grwd1	0.408178	1.32701	0.00731512
5610	Klf4	0.40814	1.32697	0.00159127
2587	Chic2	-0.407943	-1.32679	0.103465
1344	Nae1	-0.407821	-1.32668	0.000419003
2860	Cox6a1	0.40773	1.3266	0.0963557
6971	Ndfip1	0.407617	1.32649	0.0159723
4163	Fhl1	0.407556	1.32644	0.00870591
7581	Pdcd1lg2	-0.407528	-1.32641	0.046193
1051	Ahctf1	-0.407241	-1.32615	0.0505322
10844	Trip12	-0.407046	-1.32597	0.124376
10559	Sgms1	0.406863	1.3258	0.0914008
2596	Chmp4b	-0.406822	-1.32576	0.143543
10476	Tmed10	0.406654	1.32561	0.0711326
10537	Tmem176b	0.406385	1.32536	0.397532
1593	Atp1a1	-0.406258	-1.32524	0.00296752
6055	LOC667250	-0.406148	-1.32514	0.0133456
5058	Hp	0.406076	1.32508	0.61836
2586	Chic2	-0.406014	-1.32502	0.1691
7985	Pols	-0.405994	-1.325	0.0205517
4162	Fhl1	0.405546	1.32459	0.0099344
11656	Zfp46	-0.405142	-1.32422	0.000750033
3406	Dhx15	-0.40508	-1.32416	0.00295162
986	Add3	0.404877	1.32398	0.109568
3150	D12Ertd647e	0.404811	1.32392	0.23024
10076	Stx12	0.404771	1.32388	0.0193311
995	Adk	0.404751	1.32386	0.167429
8424	Pyroxd1	-0.404651	-1.32377	0.000796828
11288	Vps26a	-0.404421	-1.32356	0.0165339
9440	Sirt1	-0.404211	-1.32336	0.350813
9614	NA	0.403925	1.3231	0.00102302
4990	Hist2h3c1	-0.403783	-1.32297	0.0576284
3467	Dnajc3a	0.403746	1.32294	0.00197349
5537	Kcnab2	0.403661	1.32286	0.0728421
2893	Creb5	-0.403619	-1.32282	0.00208723
4668	Gprc5b	-0.403559	-1.32277	0.000135632
9987	St3gal5	-0.403523	-1.32273	0.000176378
4191	Flcn	-0.403321	-1.32255	0.232913
2990	Ctdsp2	0.403238	1.32247	0.00602154
11118	Uhrf1	0.403039	1.32229	0.105191
7744	NA	0.402995	1.32225	0.0182981
5443	Iscu	0.402976	1.32223	0.00114162
9528	Slc25a11	0.402936	1.3222	0.0105273
4285	Fxc1	0.402833	1.3221	0.00146494
2015	Bst2	-0.402679	-1.32196	0.390734
4218	Fntb	0.402389	1.32169	0.0748607
6324	Mark2	-0.402333	-1.32164	0.0854177
5026	Hnrph1	0.402319	1.32163	0.0400953
8368	Ptpn22	-0.402298	-1.32161	0.0995827
10839	Triobp	-0.402242	-1.32156	0.0742104
5361	Incenp	0.402216	1.32154	0.00524324
7701	Pgls	0.402187	1.32151	0.0922259
6894	Naip5	0.402101	1.32143	0.0597014
10029	Stat4	-0.401684	-1.32105	0.159978
2674	Clec7a	-0.401683	-1.32105	0.0409934
11477	Ypel3	0.40158	1.32095	0.306642
10413	Timm9	0.401313	1.32071	0.0976604
839	Abhd14b	0.401155	1.32056	0.0337312
7868	Plec1	-0.401032	-1.32045	0.123028
10259	Tbxas1	0.400842	1.32028	0.125171
3741	Egfr	0.400819	1.32026	0.0532819
10748	Tpst2	-0.40064	-1.32009	0.0341516
8476	Rab3il1	0.400613	1.32007	0.122581
3729	EG622976	-0.400573	-1.32003	0.176475
3126	D030070L09Rik	-0.400497	-1.31996	0.00257294
11310	Vps53	0.400379	1.31985	0.0944405
1295	Ap2b1	-0.400374	-1.31985	0.00560959
4543	Gna-rs1	0.400279	1.31976	0.00161376
1292	Ap2a2	0.400065	1.31957	0.0815367
11734	Zfyve21	0.399665	1.3192	0.123964
104	1200015F23Rik	-0.399614	-1.31915	0.0238155
8201	Prok2	-0.399498	-1.31905	0.665225
3369	Dgat2	-0.399455	-1.31901	0.647506
7458	P2ry14	-0.399368	-1.31893	0.377007
398	2610101N10Rik	-0.399268	-1.31884	0.00537311
11450	Xrcc6	0.399242	1.31881	0.0493655
5248	Igf2r	-0.399232	-1.31881	0.159494
2610	Chst11	-0.399193	-1.31877	0.234847
7059	Nfe2l1	-0.399172	-1.31875	0.0938701
6318	Marcksl1	-0.398655	-1.31828	0.467571
2412	Cd93	-0.398573	-1.3182	0.0779159
7430	Osr2	0.398372	1.31802	0.0413181
2307	Ccndbp1	-0.39821	-1.31787	0.0312831
4077	Fbxo18	0.398063	1.31774	0.00589618
6560	Mmd	-0.398005	-1.31768	0.0717636
2685	Clk4	0.397838	1.31753	0.156635
7890	Plekhm1	-0.397785	-1.31748	0.123188
5494	Jak3	0.397073	1.31683	0.145318
4669	Grk6	0.397027	1.31679	0.000808262
5826	Lnx2	-0.396909	-1.31668	0.0169633
7027	Nedd8	0.396867	1.31665	0.0130377
2429	Cdc2a	0.396783	1.31657	0.0877046
55	1110019N10Rik	-0.396746	-1.31654	0.00324437
4887	Hdgfrp2	0.396346	1.31617	0.000166704
2150	Capns1	0.396302	1.31613	0.0967963
7334	Oasl2	-0.396122	-1.31597	0.381163
1950	Blm	0.396098	1.31594	0.13075
4219	Folr2	0.395929	1.31579	0.68591
2925	Cryl1	0.395905	1.31577	0.201864
5182	Idh3g	0.395611	1.3155	0.0809079
6585	Mobkl2b	-0.395605	-1.31549	0.0136172
1919	Bcor	-0.395026	-1.31497	0.302176
9206	Sdpr	0.394831	1.31479	0.0253083
3869	Enc1	0.394415	1.31441	0.112762
3079	Cyb561d1	-0.394363	-1.31436	0.0774731
5000	Hmga1	-0.3937	-1.31376	0.0657256
4398	Gcap14	-0.3936	-1.31367	0.00117738
8251	Pscd3	-0.393458	-1.31354	0.0583436
11621	Zfp313	-0.393318	-1.31341	0.208426
8458	Rab27a	0.393232	1.31333	0.14468
5726	Lat2	-0.393142	-1.31325	0.0925344
6990	Ndufa5	0.393102	1.31321	0.22306
3227	Dad1	0.393035	1.31315	0.0403941
10462	Tmbim1	-0.392962	-1.31309	0.0678368
2788	Commd10	0.392899	1.31303	0.0809258
7907	Plvap	0.392774	1.31292	0.00638857
1227	Ankrd1	0.39253	1.31269	0.00344887
4537	Gna13	-0.392491	-1.31266	0.48582
6671	Mrpl48	0.392473	1.31264	0.172056
10647	Tnfrsf12a	0.39219	1.31238	0.0066877
6085	Lpin2	-0.391864	-1.31209	0.00672247
1957	Blvrb	0.391832	1.31206	0.264144
1040	Agpat9	-0.391674	-1.31191	0.367591
7851	Plaa	-0.391581	-1.31183	0.00311723
7854	Plau	-0.391244	-1.31152	0.557309
2751	Coasy	0.391209	1.31149	0.0293549
4083	NA	-0.39106	-1.31136	0.219886
8366	Ptpn18	0.390947	1.31125	0.363378
6533	Mina	-0.390882	-1.3112	0.000682465
7607	Pdha1	0.390429	1.31078	0.0267137
8421	Pygl	0.39011	1.31049	0.38351
7173	Nploc4	-0.389808	-1.31022	0.00525185
1682	Avpr1a	0.389794	1.31021	0.0248367
5174	Id2	-0.389556	-1.30999	0.00482588
3503	Dot1l	-0.389482	-1.30992	0.0975706
10188	Tagap	0.389388	1.30984	0.055572
6631	Mrgprf	0.389341	1.3098	0.0619315
11788	Zyx	0.389174	1.30964	0.206428
10927	Ttc3	0.389064	1.30954	0.131625
2368	Cd33	-0.388809	-1.30931	0.135585
5352	Imp3	0.388695	1.30921	0.0383047
7749	Pi4k2b	-0.388519	-1.30905	0.0984656
94	1200009I06Rik	-0.388387	-1.30893	0.195332
5647	Klk1b27	0.388012	1.30859	0.0312667
26	0910001A06Rik	0.387935	1.30852	0.00182956
7124	Nme2	0.387922	1.30851	0.322836
8516	Rabl4	0.387873	1.30846	0.0298596
11337	Wbp5	0.387845	1.30844	0.313103
11323	Vwf	-0.387839	-1.30843	0.071951
3572	Dusp16	-0.387831	-1.30842	0.388196
10593	Tmem65	-0.387716	-1.30832	0.211414
5976	NA	0.387602	1.30822	0.0123101
2508	Cdyl	-0.387438	-1.30807	0.0621272
8585	Rars	-0.387154	-1.30781	0.0913512
8295	Psmd11	-0.386806	-1.3075	0.000929749
4594	Gosr2	-0.386354	-1.30709	0.013815
6959	Ncoa5	-0.386314	-1.30705	0.000969756
2345	Cd180	-0.386302	-1.30704	0.432819
7793	Pik3r1	-0.38622	-1.30696	0.131152
224	Gatc	0.38607	1.30683	0.137525
3814	Eif6	-0.385596	-1.3064	0.0564379
10535	Tmem171	-0.385457	-1.30627	0.0062092
3024	Ctsw	0.385345	1.30617	0.129805
11139	Unc45a	0.385263	1.3061	0.127857
1402	Arhgap30	0.385193	1.30603	0.201907
8212	Prpf19	0.38512	1.30597	0.0554173
8710	Rel	-0.385102	-1.30595	0.317136
9255	Senp2	-0.38498	-1.30584	0.0471232
2261	Ccdc80	0.384932	1.3058	0.198432
10935	Ttc5	0.384829	1.3057	0.00594295
3506	Dpep2	-0.384533	-1.30544	0.18307
10491	Tmem106c	0.38451	1.30542	0.046532
5486	Ivns1abp	0.384426	1.30534	0.03827
5639	Klhl6	0.384157	1.3051	0.177318
5455	Itga5	-0.384084	-1.30503	0.256295
8946	Rpl27a	0.383977	1.30493	0.141795
8549	Ralb	-0.383782	-1.30476	0.0666033
2484	Cdk5rap3	0.383718	1.3047	0.160514
448	2810439F02Rik	-0.38355	-1.30455	0.135446
4845	Haghl	0.383515	1.30452	0.013627
6465	Mettl9	0.383055	1.3041	0.00888354
1146	Aldh1l2	0.383007	1.30406	0.0033328
2524	NA	0.382956	1.30401	0.0975386
1733	B4galt3	0.382954	1.30401	0.393215
5197	Ifi30	0.38282	1.30389	0.236755
11043	Ube2f	-0.382764	-1.30384	0.166198
1183	Als2	-0.3826	-1.30369	0.000382723
8161	Prkcb1	-0.382403	-1.30351	0.179622
2999	Ctnnbip1	0.382144	1.30328	0.0122458
2443	Cdc42ep3	-0.382036	-1.30318	0.169783
8214	Prpf19	0.381645	1.30283	0.0477043
4061	Fbxl12	-0.381498	-1.30269	0.0676761
2459	Cdca4	-0.38147	-1.30267	0.0729161
5418	Irf1	0.381453	1.30265	0.121075
9609	Slc38a2	0.381402	1.30261	0.316014
5840	Atp5g1	0.381217	1.30244	0.207208
8546	Rai12	-0.38112	-1.30235	0.00843716
5341	Ilf3	-0.380941	-1.30219	0.134768
4195	Flot1	0.380874	1.30213	0.384234
2415	Cd97	-0.380817	-1.30208	0.259122
7911	Plxnd1	-0.380704	-1.30198	0.000892213
10725	Tpcn2	-0.380365	-1.30167	0.11251
4349	Galnt2	0.380308	1.30162	0.0890853
6391	Mdk	0.38024	1.30156	0.176785
527	NA	0.380189	1.30151	0.0112031
9894	Spop	0.380072	1.30141	0.0418979
11317	Vrk3	0.38	1.30134	0.0385008
2902	Crip2	0.379997	1.30134	0.154648
6430	Med8	-0.379926	-1.30128	0.00124256
8405	Pvrl2	0.379907	1.30126	0.00594617
1717	B3galnt1	0.379865	1.30122	0.0811078
8075	Ppp1r15b	-0.379586	-1.30097	0.148471
10877	Tsc22d1	-0.379516	-1.30091	0.41383
5949	Loxl2	0.379454	1.30085	0.0663725
2123	Calu	0.379406	1.30081	0.143521
8836	Rnaset2b	0.379357	1.30076	0.124794
1141	Alcam	-0.379272	-1.30069	0.0030492
3593	Dync1h1	-0.379242	-1.30066	0.0447464
6270	Map3k6	-0.379238	-1.30065	0.000584106
2384	Cd44	-0.379051	-1.30049	0.0208092
7171	Npepl1	0.378893	1.30034	0.309708
8362	Ptpn12	-0.378357	-1.29986	0.0604212
2455	Cdca3	0.378033	1.29957	0.141317
8249	Pscd1	-0.377815	-1.29937	0.212027
2513	Cebpa	0.377724	1.29929	0.153052
3575	Dusp2	0.377718	1.29928	0.471938
1362	Arf2	-0.377501	-1.29909	0.117464
7038	Net1	-0.377444	-1.29904	0.008077
1451	Arl8b	-0.377333	-1.29894	0.0048253
6319	Marcksl1	-0.377307	-1.29891	0.578519
9142	Scamp4	0.377299	1.29891	0.064408
8173	Prkd3	-0.37723	-1.29885	0.572181
8924	Rpa1	0.376811	1.29847	0.233268
11174	Uso1	-0.376772	-1.29843	0.000275822
8172	Prkd3	-0.376622	-1.2983	0.527996
8661	Rbm5	-0.376507	-1.29819	0.111137
7533	Patl1	-0.376376	-1.29808	0.0332143
4860	Hbp1	-0.37627	-1.29798	0.258433
7624	Pdlim5	-0.376117	-1.29784	0.00203015
1829	NA	0.376054	1.29779	0.0149671
2679	Clip1	-0.375992	-1.29773	0.0918147
2140	Capg	-0.375915	-1.29766	0.186217
11669	Zfp574	-0.37525	-1.29706	0.0123741
3683	Eef1d	0.375094	1.29692	0.202568
5108	Hsf1	0.374842	1.2967	0.0227309
7984	Polrmt	0.374696	1.29657	0.00647287
9087	S100a4	-0.374663	-1.29654	0.103981
1835	BC028528	-0.374523	-1.29641	0.275351
1826	BC025076	0.374501	1.29639	0.00362117
6125	Lrrc8c	-0.374312	-1.29622	0.0574099
9671	Slc9a8	-0.374229	-1.29615	0.307477
8350	Ptp4a2	-0.374207	-1.29613	0.182223
4596	Gosr2	-0.373903	-1.29585	0.0381348
1792	BC004728	0.373816	1.29578	0.17906
9382	Sh2b1	0.373785	1.29575	0.0189694
3693	Efcab4a	0.373611	1.29559	0.0275983
11211	Usp6nl	-0.373557	-1.29554	0.00536294
1591	Atp13a2	0.373502	1.29549	0.116624
4813	H2-DMa	0.373386	1.29539	0.582204
10354	Tgif1	0.373274	1.29529	0.208143
6292	Mapk1ip1	0.373179	1.2952	0.010865
9525	Slc25a10	0.373162	1.29519	0.0314906
2859	Cox6a1	0.372972	1.29502	0.125378
2010	Bscl2	0.372778	1.29484	0.120938
2230	Ccdc130	-0.372723	-1.29479	0.00381773
8842	Rnf11	-0.372609	-1.29469	0.214027
7062	Nfic	0.372551	1.29464	0.0434398
7048	Nfat5	-0.372488	-1.29458	0.305734
2268	NA	-0.372285	-1.2944	0.358237
8029	Ppfia3	-0.372124	-1.29426	0.0221102
3244	Dars	0.371904	1.29406	0.0791659
4608	Gpc3	0.371877	1.29404	0.123112
2379	Cd40	-0.371513	-1.29371	0.0325602
1949	Blm	0.371474	1.29367	0.113598
3801	Eif4ebp1	0.371413	1.29362	0.0904535
6424	Med28	-0.371382	-1.29359	0.0344203
1004	Adprh	-0.371205	-1.29343	0.0321985
10536	Tmem176a	0.370955	1.29321	0.0799533
1147	Aldh2	0.370908	1.29317	0.279439
10857	Trp53inp2	-0.370889	-1.29315	0.154149
4352	Galnt9	-0.370784	-1.29306	0.0381194
8135	Prdx4	0.370753	1.29303	0.408707
8500	Rab9	-0.370739	-1.29301	0.0281339
3105	Cyp27a1	0.37058	1.29287	0.223121
7996	Pop5	0.37057	1.29286	0.0453115
2868	Cp	0.370542	1.29284	0.0716716
10429	Tk1	0.370527	1.29283	0.152293
5770	Lgmn	0.370282	1.29261	0.547191
6082	Lpcat2	-0.3702	-1.29253	0.277691
1557	Atf3	0.369862	1.29223	0.18789
10094	Stxbp2	0.369835	1.29221	0.052087
6169	Lxn	0.36974	1.29212	0.014576
1639	Atp6v1d	-0.36972	-1.2921	0.0328926
2966	Csnk1g3	-0.369709	-1.29209	0.0143685
10827	Trim36	-0.369595	-1.29199	0.00397198
1210	Anapc7	-0.369146	-1.29159	0.00341337
7736	Phlda1	0.369108	1.29155	0.582067
5077	Hrb	-0.369035	-1.29149	0.00190255
11343	Wdfy1	-0.368973	-1.29143	0.00704639
6066	Cerk	0.368878	1.29135	0.364303
5448	Isy1	-0.368764	-1.29125	0.277033
9115	Sap30l	-0.368741	-1.29123	0.0365551
8947	Rpl28	0.368709	1.2912	0.1689
1329	Apoa1bp	0.368501	1.29101	0.205405
848	Abi1	-0.368236	-1.29077	0.0031253
4167	Figf	0.367937	1.29051	0.183869
6381	Mcoln2	-0.367837	-1.29042	0.100061
1794	BC005537	-0.367814	-1.2904	0.140253
7097	Ninj1	-0.367791	-1.29038	0.0346744
7326	Oas1g	-0.367779	-1.29036	0.476244
4936	Hibadh	0.367676	1.29027	0.179681
2122	Calu	0.367575	1.29018	0.186484
4161	Fh1	0.367176	1.28983	0.205275
168	1700037H04Rik	0.367123	1.28978	0.0877159
4642	Gpr18	-0.367038	-1.2897	0.132073
1111	Ak3l1	0.366812	1.2895	0.0152933
325	2400003C14Rik	-0.366789	-1.28948	0.0277118
971	Adar	-0.366715	-1.28941	0.126122
9337	Sfn	-0.366509	-1.28923	0.0167529
10196	Tap1	-0.366259	-1.28901	0.297553
3584	Dusp4	-0.366208	-1.28896	0.216526
273	NA	0.365934	1.28872	0.168431
5966	Pi4k2a	-0.365729	-1.28853	0.15497
7801	Pim1	-0.365693	-1.2885	0.309857
6680	Mrpl52	-0.365688	-1.2885	0.0932905
8139	Preb	0.3656	1.28842	0.161278
10340	Tgfb1i1	0.36549	1.28832	0.011466
10654	Tnfrsf1a	0.365364	1.28821	0.0190386
9772	Snip1	-0.365171	-1.28803	0.00554033
4149	Fgd2	0.365161	1.28803	0.436029
9773	Snn	0.36516	1.28802	0.100868
2389	Cd59a	0.365053	1.28793	0.134413
8431	Qsox1	0.364681	1.2876	0.549441
3257	Dbr1	-0.364576	-1.2875	0.00510036
8462	Rab31	0.364428	1.28737	0.0998146
6510	Mgst1	0.364322	1.28728	0.284746
8383	Ptrf	0.364258	1.28722	0.10491
2274	Ccdc94	-0.363954	-1.28695	0.00564206
5872	Epc2	-0.36391	-1.28691	0.0153673
6144	Lsm4	0.36341	1.28646	0.0753517
7167	Notch1	-0.363277	-1.28634	0.0944574
3403	NA	0.363225	1.2863	0.153034
6595	Mon1b	-0.363087	-1.28617	0.0054464
4652	Gpr35	-0.363023	-1.28612	0.082783
3193	Zcchc7	0.362953	1.28606	0.0397076
9076	Ryk	0.362799	1.28592	0.0237238
9683	Slit2	0.3623	1.28547	0.0981316
7049	Nfatc1	-0.36223	-1.28541	0.101062
8989	Rps2	0.362229	1.28541	0.143956
9383	Sh2b2	-0.362223	-1.28541	0.448363
2074	C2	0.3622	1.28538	0.333242
5888	Pnp	0.36191	1.28513	0.322308
8502	Rabac1	0.361854	1.28508	0.00653026
7277	Nudt4	-0.361703	-1.28494	0.53633
7017	Ndufs7	0.36157	1.28482	0.145295
454	NA	-0.361554	-1.28481	0.00166421
10653	Tnfrsf1a	0.361545	1.2848	0.00612209
4844	Haghl	0.361299	1.28458	0.00780041
10722	Tpbg	-0.361243	-1.28453	0.342417
9964	Ssbp3	0.361181	1.28448	0.0415272
7245	Nt5m	0.361053	1.28436	0.248607
1998	Brf2	-0.361036	-1.28435	0.0284634
10904	Tspyl1	0.361005	1.28432	0.0147577
4970	Hist1h2bm	0.360829	1.28416	0.0307001
4926	Hfe	0.360752	1.28409	0.0405019
9342	Sfrs1	0.360583	1.28394	0.0249645
4727	Gstm1	0.360561	1.28393	0.222127
6002	Cox8a	0.360555	1.28392	0.0146426
8618	Rbbp5	-0.360517	-1.28389	0.0269673
2873	Cpne8	-0.360452	-1.28383	0.250277
5816	Lmna	-0.360175	-1.28358	0.229369
9626	Slc3a2	-0.360125	-1.28354	0.00123394
932	Actg2	0.359953	1.28338	0.172843
[truncated: 9,791 more rows]
